# Supplementary material for: How many markers are needed to robustly determine a cell's type?
Source: iScience. 2021 Oct 14;24(11):103292. doi: 10.1016/j.isci.2021.103292 (PMC8571500; doi:10.1016/j.isci.2021.103292)
Supplement: Data S2. Subclass-level markers, related to STAR Methods — Top 100 robust markers for BICCN cell types at the subclass level in CSV format (.csv). [file mmc3.csv]

group	cell_type	rank	gene	recurrence	auroc	fold_change	fold_change_detection	expression	precision	recall	population_size	n_datasets	scSS	snSS	scCv2	snCv2	snCv3M	scCv3	snCv3Z
all	GABAergic	1	Gad1	7	0.941159411317378	116.96047159974	9.28907818882139	820.463485580533	0.659089466762969	0.894509737216676	10207	7	TRUE	TRUE	TRUE	TRUE	TRUE	TRUE	TRUE
all	GABAergic	2	Gad2	7	0.928440082860409	139.811414901866	13.9870457111271	659.151565619488	0.730005415287648	0.865249151192807	10207	7	TRUE	TRUE	TRUE	TRUE	TRUE	TRUE	TRUE
all	GABAergic	3	Erbb4	7	0.921448587842508	81.7173828178188	5.73641474534021	2257.1677532732	0.514808664813766	0.880164419205583	10207	7	TRUE	TRUE	TRUE	TRUE	TRUE	TRUE	TRUE
all	GABAergic	4	Kcnip1	7	0.91691910630644	32.2520375224199	10.7964197076623	588.571993361899	0.687830489855754	0.865456060148664	10207	7	TRUE	TRUE	TRUE	TRUE	TRUE	TRUE	TRUE
all	GABAergic	5	Rbms3	7	0.902093355340503	17.0388689682827	3.60783095605777	340.701797857927	0.442861468281768	0.871912106709059	10207	7	TRUE	TRUE	TRUE	TRUE	TRUE	TRUE	TRUE
all	GABAergic	6	Dlx6os1	7	0.888986941081143	140.002208159592	35.2873865815704	328.588268246471	0.868152005455015	0.784103979664757	10207	7	TRUE	TRUE	TRUE	TRUE	TRUE	TRUE	TRUE
all	GABAergic	7	Galntl6	7	0.886959095909197	10.8946201917359	2.06074931370048	1346.11610585339	0.329005969188849	0.895547061593145	10207	7	TRUE	TRUE	TRUE	TRUE	TRUE	TRUE	TRUE
all	GABAergic	8	Kcnmb2	7	0.88498221543567	100.916735430963	27.1295022626007	349.694367731438	0.810447818328211	0.777154289975504	10207	7	TRUE	TRUE	TRUE	TRUE	TRUE	TRUE	TRUE
all	GABAergic	9	Dner	7	0.877300154646395	10.7495674620574	2.84585139615241	497.548766551093	0.391115628097557	0.848815737363567	10207	7	TRUE	TRUE	TRUE	TRUE	TRUE	TRUE	TRUE
all	GABAergic	10	Kcnc1	7	0.87066090234643	8.57447686899342	1.99621855088216	398.366784584128	0.314999804224738	0.861019298334433	10207	7	TRUE	TRUE	TRUE	TRUE	TRUE	TRUE	TRUE
all	GABAergic	11	Slc32a1	7	0.866661527091546	47.1749096519001	34.4223660372588	127.737940250778	0.83312877534798	0.743359548356457	10207	7	TRUE	TRUE	TRUE	TRUE	TRUE	TRUE	TRUE
all	GABAergic	12	Maf	7	0.864819761150674	17.4382618371076	6.67108029191058	222.087231651912	0.585008983086022	0.782442013564107	10207	7	TRUE	TRUE	TRUE	TRUE	TRUE	TRUE	TRUE
all	GABAergic	13	Rab3c	7	0.851949994861136	5.3772559682144	1.59058426225165	631.229489459031	0.267353550772286	0.884957111430723	10207	7	TRUE	TRUE	TRUE	TRUE	TRUE	TRUE	TRUE
all	GABAergic	14	Grik1	7	0.84178283629076	10.7626498470944	6.42480817083822	441.853119900405	0.575781109179895	0.76703311394604	10207	7	TRUE	TRUE	TRUE	TRUE	TRUE	TRUE	TRUE
all	GABAergic	15	Spock3	7	0.841664458902297	5.93187961694725	2.31272060374827	532.882268296759	0.346752862733249	0.863223437907857	10207	7	TRUE	TRUE	TRUE	TRUE	TRUE	TRUE	TRUE
all	GABAergic	16	Btbd11	7	0.82624310134884	63.1136289507162	24.4058413774472	202.63372781221	0.819797009326332	0.664280474742686	10207	7	TRUE	TRUE	TRUE	TRUE	TRUE	TRUE	TRUE
all	GABAergic	17	Nxph1	7	0.823848940143987	15.2408029454548	5.42996465953651	946.407515118453	0.536889424141749	0.720805172212177	10207	7	TRUE	TRUE	TRUE	TRUE	TRUE	TRUE	TRUE
all	GABAergic	18	Dlx1as	7	0.822953643632326	46.7052305119504	25.2932143547077	149.546549095218	0.783627140198218	0.660411503112443	10207	7	TRUE	TRUE	TRUE	TRUE	TRUE	TRUE	TRUE
all	GABAergic	19	Ptprm	7	0.809722339442949	11.368684446941	3.22123638795303	487.646827637804	0.424515007158355	0.732522403137704	10207	7	TRUE	TRUE	TRUE	TRUE	TRUE	TRUE	TRUE
all	GABAergic	20	Afap1	7	0.796056973287378	21.1305453040038	12.1707379536899	112.129966090802	0.709458871286939	0.627827467365847	10207	7	TRUE	TRUE	TRUE	TRUE	TRUE	TRUE	TRUE
all	GABAergic	21	Rab3b	7	0.790930109236457	17.4200370510176	6.04723247985792	288.179084756774	0.566623520461007	0.6497009734458	10207	7	TRUE	TRUE	TRUE	TRUE	TRUE	TRUE	TRUE
all	GABAergic	22	Arl4c	7	0.786488042035085	13.9938177543184	6.14608868738364	106.018740239361	0.566210329696575	0.6110231729134	10207	7	TRUE	TRUE	TRUE	TRUE	TRUE	TRUE	TRUE
all	GABAergic	23	Igf1	7	0.785770011596731	91.5513619660505	23.8618762781667	244.242546542194	0.833923412794024	0.582723383711977	10207	7	TRUE	TRUE	TRUE	TRUE	TRUE	TRUE	TRUE
all	GABAergic	24	Nhs	7	0.78088742324795	12.815144519248	8.10278866717573	110.873365337423	0.63051599201713	0.605497664868121	10207	7	TRUE	TRUE	TRUE	TRUE	TRUE	TRUE	TRUE
all	GABAergic	25	Cntnap5c	7	0.775879085859874	15.989791866817	3.82275178134736	242.524557536201	0.457271095167312	0.642206074682431	10207	7	TRUE	TRUE	TRUE	TRUE	TRUE	TRUE	TRUE
all	GABAergic	26	Alk	7	0.774473902135548	25.9459689934068	8.26908449390998	174.409280986188	0.612579479073541	0.584644445684768	10207	7	TRUE	TRUE	TRUE	TRUE	TRUE	TRUE	TRUE
all	GABAergic	27	Dlx1	7	0.767531945071075	45.4359977965617	38.6207679928958	79.4845384035909	0.867901193151118	0.540871712800723	10207	7	TRUE	TRUE	TRUE	TRUE	TRUE	TRUE	TRUE
all	GABAergic	28	Pcp4l1	7	0.751016864509528	20.4541315867245	10.353478720078	125.626466821225	0.685152707966424	0.527608321966197	10207	7	TRUE	TRUE	TRUE	TRUE	TRUE	TRUE	TRUE
all	GABAergic	29	Rpp25	7	0.747779367219676	14.3763577831371	7.12241227785238	78.4744187341646	0.606098475860653	0.524628459264516	10207	7	TRUE	TRUE	TRUE	TRUE	TRUE	TRUE	TRUE
all	GABAergic	30	Ankrd55	7	0.743801950088341	36.8998281238835	31.9020420367072	68.1010044258343	0.873749815777561	0.496898004900855	10207	7	TRUE	TRUE	TRUE	TRUE	TRUE	TRUE	TRUE
all	GABAergic	31	Synpr	7	0.739621421564135	19.9275800998512	2.77472475407658	826.040049818942	0.385646127657214	0.591551965661537	10207	7	TRUE	TRUE	TRUE	TRUE	TRUE	TRUE	TRUE
all	GABAergic	32	Npy	7	0.738932472212387	64.7413302147155	3.0138245706885	1240.0827933851	0.405990412560655	0.581994150183295	10207	7	TRUE	TRUE	TRUE	TRUE	TRUE	TRUE	TRUE
all	GABAergic	33	Arx	7	0.735847087133375	35.2051345501519	44.4153539074488	61.947739928913	0.884779997437583	0.47938400085913	10207	7	TRUE	TRUE	TRUE	TRUE	TRUE	TRUE	TRUE
all	GABAergic	34	Vwc2	7	0.73575842439116	22.0213199884723	10.7206496366797	109.030380369066	0.697622123921632	0.508997255749239	10207	7	TRUE	TRUE	TRUE	TRUE	TRUE	TRUE	TRUE
all	GABAergic	35	Ank1	7	0.733990020115029	7.23728596137278	3.89526877798978	71.8445219066106	0.463762402078329	0.561965563796317	10207	7	TRUE	TRUE	TRUE	TRUE	TRUE	TRUE	TRUE
all	GABAergic	36	Adra1a	7	0.731935627343651	7.57962141343999	2.83470289372311	160.43359548395	0.393319985613531	0.59442430841572	10207	7	TRUE	TRUE	TRUE	TRUE	TRUE	TRUE	TRUE
all	GABAergic	37	Adarb2	7	0.726254372505991	104.027352116318	3.86651331290374	1885.65219276604	0.45091741090048	0.54057081755226	10207	7	TRUE	TRUE	TRUE	TRUE	TRUE	TRUE	TRUE
all	GABAergic	38	Gpr176	7	0.724997266854864	11.6959305034844	5.08049323072469	110.712048460113	0.522516890734251	0.524569893314921	10207	7	TRUE	TRUE	TRUE	TRUE	TRUE	TRUE	TRUE
all	GABAergic	39	Gm13889	7	0.708388623240898	7.68414721945099	5.60315564592681	48.2629625727772	0.550116061722718	0.4647113731718	10207	7	TRUE	TRUE	TRUE	TRUE	TRUE	TRUE	TRUE
all	GABAergic	40	Kcns3	7	0.707893705547237	26.8270091981964	14.4655390304162	76.8441780353429	0.748623756099521	0.435095389769696	10207	7	TRUE	TRUE	TRUE	TRUE	TRUE	TRUE	TRUE
all	GABAergic	41	Tox3	7	0.707247846426928	14.3765724017228	7.81097935826692	84.979273370249	0.616942484201504	0.461146749020638	10207	7	TRUE	TRUE	TRUE	TRUE	TRUE	TRUE	TRUE
all	GABAergic	42	Igsf3	7	0.703685472541772	6.58411200549347	3.49043385402957	87.1701676291257	0.436412596677472	0.531559841786798	10207	7	TRUE	TRUE	TRUE	TRUE	TRUE	TRUE	TRUE
all	GABAergic	43	Fstl5	7	0.69707375095872	6.56264617306169	2.24679607979687	190.994737325319	0.340560758781689	0.547891973658273	10207	7	TRUE	TRUE	TRUE	TRUE	TRUE	TRUE	TRUE
all	GABAergic	44	Dpysl5	7	0.693390454812695	7.07828942901961	4.94383476813497	49.5579466028469	0.520045654318869	0.458999902298131	10207	7	TRUE	TRUE	TRUE	TRUE	TRUE	TRUE	TRUE
all	GABAergic	45	Thsd7a	7	0.690468581823983	6.69853209873123	2.50440817360451	262.826696354355	0.366119894586062	0.560871127833304	10207	7	TRUE	TRUE	TRUE	TRUE	TRUE	TRUE	TRUE
all	GABAergic	46	Zcchc12	7	0.689995387465799	10.8568921014125	7.09209913922395	78.124471118493	0.608722314370889	0.428131367043932	10207	7	TRUE	TRUE	TRUE	TRUE	TRUE	TRUE	TRUE
all	GABAergic	47	Cacna2d2	7	0.687501079357792	11.2207742646254	5.1218252606452	71.1703667593427	0.53252987099927	0.444783684307567	10207	7	TRUE	TRUE	TRUE	TRUE	TRUE	TRUE	TRUE
all	GABAergic	48	Parm1	7	0.686149953275692	10.7331237600346	3.59411377563306	146.022928835458	0.445307548414754	0.457441671918486	10207	7	TRUE	TRUE	TRUE	TRUE	TRUE	TRUE	TRUE
all	GABAergic	49	Reln	7	0.685091562240483	37.6917715752414	4.68315900822258	335.334312277007	0.505370115594353	0.431488172926591	10207	7	TRUE	TRUE	TRUE	TRUE	TRUE	TRUE	TRUE
all	GABAergic	50	Kit	7	0.675925108466678	38.9722586569341	9.47732584382505	173.097539943993	0.669088421379686	0.37936565360362	10207	7	TRUE	TRUE	TRUE	TRUE	TRUE	TRUE	TRUE
all	GABAergic	51	Rcan3	7	0.674416314688027	7.06360020476436	6.67843207885437	41.0355436220446	0.593203587394139	0.403992392471451	10207	7	TRUE	TRUE	TRUE	TRUE	TRUE	TRUE	TRUE
all	GABAergic	52	Dlx6	7	0.672386618300258	16.3348643535651	60.4573945683851	19.2103014335141	0.902658700112131	0.34780314804839	10207	7	TRUE	TRUE	TRUE	TRUE	TRUE	TRUE	TRUE
all	GABAergic	53	Dlx5	7	0.669550144691658	24.7414709588252	54.8779259868595	30.8116565443552	0.914309564170869	0.341903598512112	10207	7	TRUE	TRUE	TRUE	TRUE	TRUE	TRUE	TRUE
all	GABAergic	54	Grin3a	7	0.669195168471183	16.8951902930831	3.77109392042354	235.952685447079	0.45724662133963	0.425422501889485	10207	7	TRUE	TRUE	TRUE	TRUE	TRUE	TRUE	TRUE
all	GABAergic	55	Pde5a	7	0.667154181688329	16.8454923447918	9.16199129562752	64.7151766934658	0.642756952768217	0.366113452250342	10207	7	TRUE	TRUE	TRUE	TRUE	TRUE	TRUE	TRUE
all	GABAergic	56	Elfn1	7	0.6656423189371	21.2045710326934	10.4830830488241	69.2340303800533	0.685017387323636	0.355132129828839	10207	7	TRUE	TRUE	TRUE	TRUE	TRUE	TRUE	TRUE
all	GABAergic	57	Pnoc	7	0.660947766943578	46.9535018351819	25.5716210471315	73.5919629566261	0.840068400651193	0.329251236673419	10207	7	TRUE	TRUE	TRUE	TRUE	TRUE	TRUE	TRUE
all	GABAergic	58	Dlx2	7	0.659653444441972	20.9925330108559	54.7004787953556	27.3617362706877	0.916150810956866	0.321974818364181	10207	7	TRUE	TRUE	TRUE	TRUE	TRUE	TRUE	TRUE
all	GABAergic	59	Npas1	7	0.659068729558031	38.2001135764104	17.4211181320555	76.5602810872427	0.784542721605607	0.331797061983382	10207	7	TRUE	TRUE	TRUE	TRUE	TRUE	TRUE	TRUE
all	GABAergic	60	Slc44a5	7	0.657921141232694	9.20297058393036	2.68193175485991	120.881785794798	0.380811663136878	0.430428688364083	10207	7	TRUE	TRUE	TRUE	TRUE	TRUE	TRUE	TRUE
all	GABAergic	61	St8sia4	7	0.655571618743238	9.1356384122155	6.98232217295497	51.4277047319011	0.59334480623532	0.355847570929523	10207	7	TRUE	TRUE	TRUE	TRUE	TRUE	TRUE	TRUE
all	GABAergic	62	Cntnap3	7	0.653122288957404	11.1779296804424	7.24585958637849	58.5822487693254	0.606388164759971	0.34935373755397	10207	7	TRUE	TRUE	TRUE	TRUE	TRUE	TRUE	TRUE
all	GABAergic	63	Lhx6	7	0.646283976571024	33.522956610867	37.2786260424177	46.5758696984975	0.87241415572008	0.298114360413785	10207	7	TRUE	TRUE	TRUE	TRUE	TRUE	TRUE	TRUE
all	GABAergic	64	Sema4g	7	0.640793069187422	8.32345835337828	8.94475867529241	26.0527906881562	0.663079158935018	0.315457137773772	10207	7	TRUE	TRUE	TRUE	TRUE	TRUE	TRUE	TRUE
all	GABAergic	65	Tmem132c	7	0.638750000286164	20.2619950821213	18.011625722362	46.8707244893154	0.749943223591744	0.292554636372593	10207	7	TRUE	TRUE	TRUE	TRUE	TRUE	TRUE	TRUE
all	GABAergic	66	Cort	7	0.632454631988059	26.1010210365406	13.2647997641354	54.5634057339497	0.719610672467834	0.27961288779876	10207	7	TRUE	TRUE	TRUE	TRUE	TRUE	TRUE	TRUE
all	GABAergic	67	Gfpt2	7	0.630883877409588	7.70052746028262	5.62407301801871	35.8414210890608	0.548080945284348	0.309563127036398	10207	7	TRUE	TRUE	TRUE	TRUE	TRUE	TRUE	TRUE
all	GABAergic	68	Nrip2	7	0.626748469435126	6.26727832918993	5.0613346367784	32.9098800809797	0.524304392426148	0.309177164985011	10207	7	TRUE	TRUE	TRUE	TRUE	TRUE	TRUE	TRUE
all	GABAergic	69	Vip	7	0.624495329824125	193.0545744533	2.83479742964671	1409.2587873409	0.390530778512426	0.340595477216831	10207	7	TRUE	TRUE	TRUE	TRUE	TRUE	TRUE	TRUE
all	GABAergic	70	Flt3	7	0.624131054357832	5.22280158779238	3.24813078316205	39.7323702510909	0.41911858341788	0.337858647167233	10207	7	TRUE	TRUE	TRUE	TRUE	TRUE	TRUE	TRUE
all	GABAergic	71	Cox6a2	7	0.62255781448286	18.6369466558631	12.1562812346118	40.853023645955	0.714510750261781	0.260716080000226	10207	7	TRUE	TRUE	TRUE	TRUE	TRUE	TRUE	TRUE
all	GABAergic	72	Sst	7	0.622310874527323	81.6830527384286	2.62873225521693	787.580545880362	0.379086529228017	0.350812479271769	10207	7	TRUE	TRUE	TRUE	TRUE	TRUE	TRUE	TRUE
all	GABAergic	73	Ngf	7	0.621363037491594	17.9784157250745	21.9570401637358	32.7168935264261	0.825474679127507	0.253408875599051	10207	7	TRUE	TRUE	TRUE	TRUE	TRUE	TRUE	TRUE
all	GABAergic	74	Pvalb	7	0.621272586700044	31.9899044960244	6.83024002795615	131.440657684655	0.597117496845107	0.276500061217283	10207	7	TRUE	TRUE	TRUE	TRUE	TRUE	TRUE	TRUE
all	GABAergic	75	Rerg	7	0.618620852620999	19.7424271236419	25.822459101911	33.5050749858612	0.836687029914879	0.2447004688632	10207	7	TRUE	TRUE	TRUE	TRUE	TRUE	TRUE	TRUE
all	GABAergic	76	Eya4	7	0.617274935542046	14.5241501195905	8.67836569439348	59.5268134575378	0.638347903937494	0.264322945384232	10207	7	TRUE	TRUE	TRUE	TRUE	TRUE	TRUE	TRUE
all	GABAergic	77	A930029G22Rik	7	0.61680628131092	5.95933921174316	5.94267549639691	20.9737567007571	0.547627052344164	0.275160504770316	10207	7	TRUE	TRUE	TRUE	TRUE	TRUE	TRUE	TRUE
all	GABAergic	78	Pcdh8	7	0.616207775471682	9.57498332400072	5.0175903271624	45.0683834935307	0.522492854841658	0.275220457215268	10207	7	TRUE	TRUE	TRUE	TRUE	TRUE	TRUE	TRUE
all	GABAergic	79	Sp9	7	0.613253693381248	13.7556205601045	28.2683075757973	18.8243365045456	0.811997083679926	0.232353420911296	10207	7	TRUE	TRUE	TRUE	TRUE	TRUE	TRUE	TRUE
all	GABAergic	80	Crhbp	7	0.612295691946102	44.6671856113265	15.2480052321079	87.6889483451859	0.753688072182164	0.236619416374954	10207	7	TRUE	TRUE	TRUE	TRUE	TRUE	TRUE	TRUE
all	GABAergic	81	Rbp4	7	0.611707948689239	10.1753434846745	3.02750784148718	93.1696772697968	0.406366291325107	0.328659591537693	10207	7	TRUE	TRUE	TRUE	TRUE	TRUE	TRUE	TRUE
all	GABAergic	82	Cxcl14	7	0.608659796679988	31.9216683142229	4.8803624074592	236.948831568554	0.524629436372573	0.266601916889816	10207	7	TRUE	TRUE	TRUE	TRUE	TRUE	TRUE	TRUE
all	GABAergic	83	AF529169	7	0.608180446372191	11.0158206458412	17.0384142017713	20.0837098587196	0.76096400698846	0.226413605365515	10207	7	TRUE	TRUE	TRUE	TRUE	TRUE	TRUE	TRUE
all	GABAergic	84	Cenpa	7	0.604963292348886	12.4742621625048	12.8924276520407	25.0666663031494	0.745819426808813	0.225647684256995	10207	7	TRUE	TRUE	TRUE	TRUE	TRUE	TRUE	TRUE
all	GABAergic	85	Pde11a	7	0.600067621354985	28.0044967307887	6.22218879407914	87.5792899543765	0.574719262959045	0.229307638651003	10207	7	TRUE	TRUE	TRUE	TRUE	TRUE	TRUE	TRUE
all	GABAergic	86	Crh	7	0.599792037407594	61.5645895131886	8.34573794605235	153.833857344493	0.643929370857265	0.221411153841717	10207	7	TRUE	TRUE	TRUE	TRUE	TRUE	TRUE	TRUE
all	GABAergic	87	Gjd2	7	0.590270137810107	10.4801960489094	26.8703940430631	12.1604473774214	0.85514934230634	0.18502148305923	10207	7	TRUE	TRUE	TRUE	TRUE	TRUE	TRUE	TRUE
all	GABAergic	88	Asic4	7	0.589545490881265	10.5160274868149	8.74891855434475	24.305236364174	0.643312358096517	0.195380062415467	10207	7	TRUE	TRUE	TRUE	TRUE	TRUE	TRUE	TRUE
all	GABAergic	89	Sytl5	7	0.585597596021924	8.39803061066096	8.28635969861059	22.6827586069069	0.62091167426026606	0.194270997030366	10207	7	TRUE	TRUE	TRUE	TRUE	TRUE	TRUE	TRUE
all	GABAergic	90	Sp8	7	0.576888854852141	12.0545759550768	35.1874178358906	12.5646716921639	0.898791548528116	0.155722439556074	10207	7	TRUE	TRUE	TRUE	TRUE	TRUE	TRUE	TRUE
all	GABAergic	91	Tac1	7	0.576248778919576	34.7976071693394	7.58558396853435	86.7023093484188	0.61985979814887	0.170280692888928	10207	7	TRUE	TRUE	TRUE	TRUE	TRUE	TRUE	TRUE
all	GABAergic	92	Pthlh	7	0.576123250280204	24.0639945390265	19.3929116229034	30.4885785190771	0.820533628908207	0.158002006290509	10207	7	TRUE	TRUE	TRUE	TRUE	TRUE	TRUE	TRUE
all	GABAergic	93	Lrrc38	7	0.573463366479073	13.266271217047	31.2761436501709	16.3360987783713	0.883650184002934	0.150251211559766	10207	7	TRUE	TRUE	TRUE	TRUE	TRUE	TRUE	TRUE
all	GABAergic	94	Tac2	7	0.572736386665896	64.8572150082722	7.60104378969859	126.696329755092	0.62723818263032	0.169180759680102	10207	7	TRUE	TRUE	TRUE	TRUE	TRUE	TRUE	TRUE
all	GABAergic	95	Egln3	7	0.569918173867437	8.16921254379566	4.80109946731165	23.3692988776447	0.517079660459464	0.174851913156775	10207	7	TRUE	TRUE	TRUE	TRUE	TRUE	TRUE	TRUE
all	GABAergic	96	Syt2	7	0.569472410821355	7.97049847713765	3.62457437103757	34.653164421354	0.453445828614825	0.186948951464259	10207	7	TRUE	TRUE	TRUE	TRUE	TRUE	TRUE	TRUE
all	GABAergic	97	Htr3a	7	0.568663628442382	31.2190533494593	15.897832901107	40.9710037093314	0.80182619678015	0.145143372426398	10207	7	TRUE	TRUE	TRUE	TRUE	TRUE	TRUE	TRUE
all	GABAergic	98	Mybpc1	7	0.568153973164116	13.8933848851958	12.1467103666755	23.978334140019	0.692711463306337	0.14618300268774	10207	7	TRUE	TRUE	TRUE	TRUE	TRUE	TRUE	TRUE
all	GABAergic	99	Nos1	7	0.567349577108316	10.573561189742	3.49465907727544	43.1587020008694	0.440117340587603	0.181878963283181	10207	7	TRUE	TRUE	TRUE	TRUE	TRUE	TRUE	TRUE
all	GABAergic	100	Calb2	7	0.562007316604667	29.5442361227781	9.28588129787687	43.7466557606674	0.670729590981184	0.137768891824192	10207	7	TRUE	TRUE	TRUE	TRUE	TRUE	TRUE	TRUE
all	GABAergic	101	6530411M01Rik	7	0.554588887983422	6.2021843886215	12.9694672634861	8.28719631857829	0.762054889422412	0.117452777878379	10207	7	TRUE	TRUE	TRUE	TRUE	TRUE	TRUE	TRUE
all	GABAergic	102	Ndnf	7	0.550469330586532	21.1643628676542	12.5501279238459	45.7455471766632	0.738849871384614	0.10862806691778	10207	7	TRUE	TRUE	TRUE	TRUE	TRUE	TRUE	TRUE
all	GABAergic	103	Teddm3	7	0.537307602539289	7.11466313401648	12.6558078718838	10.9760829884423	0.705132897938096	0.0804357360726129	10207	7	TRUE	TRUE	TRUE	TRUE	TRUE	TRUE	TRUE
all	GABAergic	104	Gpr149	7	0.53379183255736	6.41587277777821	6.90324080574817	11.2152799601335	0.607232620241399	0.0790325487476285	10207	7	TRUE	TRUE	TRUE	TRUE	TRUE	TRUE	TRUE
all	GABAergic	105	Frem1	7	0.530861807841645	7.3322930333578	2.89498490314855	22.4775915064871	0.400027313515203	0.0917316143089145	10207	7	TRUE	TRUE	TRUE	TRUE	TRUE	TRUE	TRUE
all	GABAergic	106	Ndst4	7	0.527466196104243	6.51900505756512	3.39441069319246	16.9918773729184	0.440720162443491	0.0801999682015848	10207	7	TRUE	TRUE	TRUE	TRUE	TRUE	TRUE	TRUE
all	GABAergic	107	Slc6a1	6	0.920486927741084	43.6484631561749	9.15063725681224	609.067703016234	0.645275069838747	0.896706037725996	10207	7	TRUE	TRUE	TRUE	TRUE	FALSE	TRUE	TRUE
all	GABAergic	108	Zfp536	6	0.840409006003324	21.5670245036983	11.1803643877188	277.587377497937	0.671151819262788	0.739242869645869	10207	7	TRUE	TRUE	TRUE	TRUE	FALSE	TRUE	TRUE
all	GABAergic	109	Npas3	6	0.838782099763074	24.4382141969588	5.54645456769469	602.091368680902	0.535997665431386	0.762918837046667	10207	7	TRUE	TRUE	TRUE	TRUE	FALSE	TRUE	TRUE
all	GABAergic	110	Ubash3b	6	0.828514184686181	8.87237824314761	3.91109153051862	217.811405696665	0.468463730967655	0.757755242520278	10207	7	TRUE	TRUE	TRUE	TRUE	FALSE	TRUE	TRUE
all	GABAergic	111	Limch1	6	0.814841291470819	4.9195019028612	1.85268341291586	353.656454169721	0.304025862273415	0.841419819940028	10207	7	TRUE	TRUE	TRUE	TRUE	FALSE	TRUE	TRUE
all	GABAergic	112	Abat	6	0.792868543748382	7.05503541971928	3.134069303065	160.038761663766	0.413323584529569	0.690741887018291	10207	7	TRUE	TRUE	TRUE	TRUE	FALSE	TRUE	TRUE
all	GABAergic	113	Mtss1	6	0.765406701037924	7.75934646821817	4.89092838805308	92.4531786396176	0.516644200767305	0.6201163187968	10207	7	TRUE	TRUE	TRUE	TRUE	FALSE	TRUE	TRUE
all	GABAergic	114	Kcnc2	6	0.755582471986997	4.74119264073391	1.38903713424843	753.38367271402694	0.246765876580128	0.811848193718994	10207	7	TRUE	TRUE	TRUE	TRUE	TRUE	FALSE	TRUE
all	GABAergic	115	Fgf13	6	0.735848515044816	6.72534973064626	1.68541289137523	445.679730276903	0.280996683212949	0.707427577170584	10207	7	FALSE	TRUE	TRUE	TRUE	TRUE	TRUE	TRUE
all	GABAergic	116	Sox6	6	0.714039628464584	20.7726697203945	9.74918603494442	221.309106093328	0.624313364830475	0.47886815762071	10207	7	TRUE	TRUE	TRUE	TRUE	FALSE	TRUE	TRUE
all	GABAergic	117	Zfp804a	6	0.710392922547038	5.54347330154046	1.80075338170176	270.659312574128	0.295810581065024	0.649910627695985	10207	7	TRUE	FALSE	TRUE	TRUE	TRUE	TRUE	TRUE
all	GABAergic	118	Lgi2	6	0.703982688893131	6.1270130391957	2.94077077794369	84.9299932427806	0.399361452645924	0.529257748265527	10207	7	TRUE	TRUE	TRUE	TRUE	TRUE	TRUE	FALSE
all	GABAergic	119	Dock11	6	0.69483050034297	12.3584394969635	12.6681873119294	59.8314024583317	0.717756005688588	0.426960548962027	10207	7	TRUE	TRUE	TRUE	TRUE	FALSE	TRUE	TRUE
all	GABAergic	120	Sox2	6	0.687102703745866	8.34392794892174	18.4181285272066	34.5929370658864	0.749747667563916	0.409462326907449	10207	7	TRUE	TRUE	TRUE	TRUE	FALSE	TRUE	TRUE
all	GABAergic	121	Mafb	6	0.682526952302891	13.2012663394855	12.5593330271306	62.1447115205747	0.712720395062019	0.396272737364202	10207	7	TRUE	TRUE	TRUE	TRUE	FALSE	TRUE	TRUE
all	GABAergic	122	Egfem1	6	0.675327244547429	6.57127781553475	2.1793672763763	298.399529900151	0.337238346343792	0.506283602247041	10207	7	TRUE	TRUE	TRUE	TRUE	FALSE	TRUE	TRUE
all	GABAergic	123	Cnr1	6	0.675224435552259	6.75961447475142	1.36960133085889	431.158391181874	0.239430049109301	0.629646768641839	10207	7	TRUE	TRUE	TRUE	TRUE	TRUE	TRUE	FALSE
all	GABAergic	124	Nr2f2	6	0.672695392521772	21.8794493176456	15.5661342181073	76.623077285286	0.736729746738108	0.361137156641704	10207	7	TRUE	TRUE	TRUE	TRUE	FALSE	TRUE	TRUE
all	GABAergic	125	Dusp10	6	0.671606364241863	14.6254993698707	19.9935523872968	44.7889621539894	0.781656765393935	0.362068443215331	10207	7	TRUE	TRUE	TRUE	TRUE	FALSE	TRUE	TRUE
all	GABAergic	126	Rnd2	6	0.668657968763394	7.25896202409469	5.35933657170465	40.5409625286829	0.539163958585933	0.392897380528696	10207	7	TRUE	TRUE	TRUE	TRUE	FALSE	TRUE	TRUE
all	GABAergic	127	Nacc2	6	0.667703812804731	9.61620569294943	7.02052703053951	51.1317385181395	0.598565664792209	0.380450524843929	10207	7	TRUE	TRUE	TRUE	TRUE	FALSE	TRUE	TRUE
all	GABAergic	128	Rnf144b	6	0.666894841684286	4.86100857593853	2.51408485022785	69.970585374506	0.364536622357121	0.486154875757551	10207	7	TRUE	TRUE	TRUE	TRUE	TRUE	FALSE	TRUE
all	GABAergic	129	Sema3c	6	0.66558916938978	12.3980465297573	4.13063670276658	134.909156729889	0.475288222209513	0.397410504591644	10207	7	TRUE	TRUE	TRUE	TRUE	FALSE	TRUE	TRUE
all	GABAergic	130	Prox1	6	0.663747114357033	24.8110601668005	21.3808719425113	83.0936268267941	0.779414266403619	0.345446133108669	10207	7	TRUE	TRUE	TRUE	TRUE	FALSE	TRUE	TRUE
all	GABAergic	131	Ptpro	6	0.658617634898669	5.16419920899223	2.92373541533355	69.689473196497	0.395392875665328	0.425724933863886	10207	7	TRUE	TRUE	TRUE	TRUE	FALSE	TRUE	TRUE
all	GABAergic	132	Klhl13	6	0.652676155080779	9.47166746773117	6.03984818364702	54.7043536967081	0.562938484035808	0.352295271045225	10207	7	TRUE	TRUE	TRUE	TRUE	FALSE	TRUE	TRUE
all	GABAergic	133	Arhgef6	6	0.651609623113976	12.81766211694	22.2502927949704	37.1809044162618	0.795468038494831	0.3186439462995	10207	7	TRUE	TRUE	TRUE	TRUE	FALSE	TRUE	TRUE
all	GABAergic	134	Tox2	6	0.647982269680553	6.72987055357583	5.43084840424949	40.7089451014376	0.542978288331792	0.355532695087296	10207	7	TRUE	TRUE	TRUE	TRUE	FALSE	TRUE	TRUE
all	GABAergic	135	Snx8	6	0.64451790698051	8.69336248881434	9.42172516946346	29.6569466493473	0.657504978019038	0.321927006802927	10207	7	TRUE	TRUE	TRUE	TRUE	FALSE	TRUE	TRUE
all	GABAergic	136	Kif26b	6	0.63974374392428	5.30961784967667	3.10311203715085	47.1662317110759	0.409628440472825	0.366139536747208	10207	7	FALSE	TRUE	TRUE	TRUE	TRUE	TRUE	TRUE
all	GABAergic	137	Rasgrp2	6	0.631255410953447	6.34409817125086	6.78928729673733	26.6593847606458	0.591760539682659	0.297918980009192	10207	7	TRUE	TRUE	TRUE	TRUE	FALSE	TRUE	TRUE
all	GABAergic	138	Fam46a	6	0.630924736228414	13.7569141497086	14.1615277730615	39.0153532862798	0.757048790488662	0.276811187406952	10207	7	TRUE	TRUE	TRUE	TRUE	FALSE	TRUE	TRUE
all	GABAergic	139	Nek7	6	0.630908421357152	8.78424773392161	3.16893173211811	110.002291896716	0.425101657600391	0.375305774595463	10207	7	TRUE	TRUE	TRUE	TRUE	FALSE	TRUE	TRUE
all	GABAergic	140	Egfr	6	0.62943187882971	20.6084225788754	15.9655031751921	81.6990705793023	0.737677212870044	0.282349675026122	10207	7	TRUE	TRUE	TRUE	TRUE	FALSE	TRUE	TRUE
all	GABAergic	141	Yes1	6	0.628621226219301	4.53605786789212	4.13042134394061	36.2727119044873	0.477372085067966	0.336401979788617	10207	7	TRUE	TRUE	TRUE	TRUE	FALSE	TRUE	TRUE
all	GABAergic	142	Nkain3	6	0.62210700658192	5.27136960385251	2.06434450024199	112.73384674735	0.327135894476797	0.396695153007715	10207	7	TRUE	TRUE	TRUE	FALSE	TRUE	TRUE	TRUE
all	GABAergic	143	Rab27a	6	0.620059952912484	5.69108179706489	5.9008988167006	23.3882412095725	0.561500144853013	0.284197568526921	10207	7	FALSE	TRUE	TRUE	TRUE	TRUE	TRUE	TRUE
all	GABAergic	144	Kctd8	6	0.618195879442656	4.87795480212046	2.63966127412855	83.0036732509809	0.382234925634982	0.361750634123608	10207	7	TRUE	TRUE	TRUE	FALSE	TRUE	TRUE	TRUE
all	GABAergic	145	Sncaip	6	0.616579718822148	6.92815868497485	7.43505387708028	29.7125064248083	0.607807348627146	0.267668563639878	10207	7	TRUE	TRUE	TRUE	TRUE	FALSE	TRUE	TRUE
all	GABAergic	146	Lmo2	6	0.615686181043433	6.41465028122635	5.92141233040188	29.9924947323277	0.564387571948036	0.267704210245161	10207	7	TRUE	TRUE	TRUE	TRUE	FALSE	TRUE	TRUE
all	GABAergic	147	Hapln1	6	0.61384863757098	11.5055645663304	10.0365641171418	51.2796886686236	0.662727790070753	0.253499128703852	10207	7	TRUE	TRUE	TRUE	TRUE	FALSE	TRUE	TRUE
all	GABAergic	148	Tcerg1l	6	0.61110856968914	7.61067260518536	4.38618882556058	41.9399548210756	0.490666050614774	0.26950466067808	10207	7	TRUE	TRUE	TRUE	FALSE	TRUE	TRUE	TRUE
all	GABAergic	149	Nrtn	6	0.609808691946538	10.2851358226031	13.3144927502472	14.0938925464408	0.739867520277048	0.227520673837063	10207	7	TRUE	TRUE	TRUE	TRUE	TRUE	TRUE	FALSE
all	GABAergic	150	Vav2	6	0.604501161027497	6.69380535513692	6.09954302622043	23.8971089639985	0.573667662834899	0.24282719134231	10207	7	TRUE	TRUE	TRUE	TRUE	FALSE	TRUE	TRUE
all	GABAergic	151	Frmpd1	6	0.603284167079811	6.4952714817803	8.37719798308922	28.772991849136	0.634850095320886	0.245840603354909	10207	7	TRUE	TRUE	TRUE	TRUE	FALSE	TRUE	TRUE
all	GABAergic	152	Rgs12	6	0.596593784144382	10.6450845526298	4.26825897888007	66.3207023210438	0.488510177150523	0.245226513165353	10207	7	TRUE	TRUE	TRUE	TRUE	FALSE	TRUE	TRUE
all	GABAergic	153	Eps8	6	0.591646858465585	4.66764967141389	5.03412471971381	34.1759693122557	0.533895480259382	0.239313308610688	10207	7	TRUE	TRUE	TRUE	TRUE	FALSE	TRUE	TRUE
all	GABAergic	154	Adamts6	6	0.588983948706521	4.91141148467766	5.08055428902288	27.7086385129538	0.528406669907618	0.230112006277135	10207	7	TRUE	TRUE	TRUE	TRUE	FALSE	TRUE	TRUE
all	GABAergic	155	Lypd6	6	0.587589588204973	7.54650697509602	3.86142710513095	65.3049552554534	0.468304204820571	0.247671666447975	10207	7	TRUE	TRUE	TRUE	TRUE	FALSE	TRUE	TRUE
all	GABAergic	156	Tmem132e	6	0.586510590474152	5.66154360561787	4.23837287866727	18.7187966973132	0.485437977678016	0.211168622289144	10207	7	TRUE	TRUE	TRUE	FALSE	TRUE	TRUE	TRUE
all	GABAergic	157	Lgals1	6	0.584996838166494	12.3404336342515	10.7496260824159	33.1018366707102	0.692797460568561	0.186341068734758	10207	7	TRUE	TRUE	TRUE	TRUE	FALSE	TRUE	TRUE
all	GABAergic	158	Nupr1	6	0.583545517656648	4.68815720378966	15.1573932809237	15.3247438403037	0.744295875817192	0.179007811643617	10207	7	TRUE	TRUE	TRUE	TRUE	FALSE	TRUE	TRUE
all	GABAergic	159	Fndc1	6	0.582726637189705	10.7007393171169	14.0031466141821	18.4178194546141	0.759200114289749	0.176407903076684	10207	7	FALSE	TRUE	TRUE	TRUE	TRUE	TRUE	TRUE
all	GABAergic	160	Gm17750	6	0.582497862205921	7.18514646988235	4.4913019530148	26.9895343733374	0.500740792612472	0.198464853996481	10207	7	TRUE	TRUE	TRUE	TRUE	FALSE	TRUE	TRUE
all	GABAergic	161	Cpne2	6	0.580134546997567	6.49386961877743	5.01779251929091	33.6369358850262	0.532851666762806	0.204282484674308	10207	7	TRUE	TRUE	TRUE	TRUE	FALSE	TRUE	TRUE
all	GABAergic	162	Itga9	6	0.577218524198803	4.42610073689798	4.71085931064181	19.7186005921576	0.513942848375442	0.195089890900159	10207	7	TRUE	TRUE	TRUE	TRUE	FALSE	TRUE	TRUE
all	GABAergic	163	Gipc2	6	0.574125738585373	5.19827291020676	4.27023132480666	15.2984534282856	0.487264149586774	0.181880853380963	10207	7	TRUE	TRUE	TRUE	FALSE	TRUE	TRUE	TRUE
all	GABAergic	164	Gm16070	6	0.568034928996927	5.56863216865851	3.79827725669691	16.5710807955235	0.459734448736975	0.179156243000718	10207	7	FALSE	TRUE	TRUE	TRUE	TRUE	TRUE	TRUE
all	GABAergic	165	Jam2	6	0.567895542566297	5.51849262511959	4.34184968158626	28.4284245975699	0.505348444316364	0.18013276764357	10207	7	TRUE	TRUE	TRUE	TRUE	FALSE	TRUE	TRUE
all	GABAergic	166	Tnfaip8l3	6	0.565523360691447	8.27093029286485	3.8113560348564	31.0883603826083	0.462251360202033	0.169444710942303	10207	7	TRUE	TRUE	TRUE	TRUE	TRUE	TRUE	FALSE
all	GABAergic	167	Wnt5b	6	0.565403137291597	5.53637776828472	2.87104447481307	36.6500218331492	0.396122087310073	0.195523059867879	10207	7	TRUE	TRUE	TRUE	FALSE	TRUE	TRUE	TRUE
all	GABAergic	168	Moxd1	6	0.565093807822044	7.03047742167778	6.40962174443469	36.657237685544096	0.589041115429508	0.161207111725446	10207	7	FALSE	TRUE	TRUE	TRUE	TRUE	TRUE	TRUE
all	GABAergic	169	9630002D21Rik	6	0.563140194509618	7.06981042460263	6.7805532312362	19.8269753941698	0.595970556597858	0.147698283034637	10207	7	FALSE	TRUE	TRUE	TRUE	TRUE	TRUE	TRUE
all	GABAergic	170	Cacng5	6	0.561311323349007	5.35693626160735	4.34429306673687	19.1574681822471	0.49754386522391	0.158865658705555	10207	7	TRUE	TRUE	TRUE	FALSE	TRUE	TRUE	TRUE
all	GABAergic	171	Grpr	6	0.560528249788458	17.1639089612288	25.3308864815288	18.9840174810189	0.845303757450372	0.123379283496348	10207	7	TRUE	TRUE	TRUE	FALSE	TRUE	TRUE	TRUE
all	GABAergic	172	Syde1	6	0.558655229418276	4.8351691742405	15.6773904170456	7.70711664103362	0.755891229860084	0.124174957310342	10207	7	TRUE	TRUE	TRUE	TRUE	FALSE	TRUE	TRUE
all	GABAergic	173	Nr2e1	6	0.555176229073677	6.06786633033741	13.0271869775578	11.899989536312	0.715069456407706	0.120091554165223	10207	7	TRUE	TRUE	TRUE	TRUE	FALSE	TRUE	TRUE
all	GABAergic	174	Fam131c	6	0.552922561063788	5.12113666265069	7.37017346637827	7.89811640598257	0.623749812324892	0.120181125515214	10207	7	TRUE	TRUE	TRUE	TRUE	TRUE	TRUE	FALSE
all	GABAergic	175	Cdca7	6	0.549743429895649	6.67634349846716	17.163811003562	9.52213728873647	0.797429095524992	0.104411776577757	10207	7	TRUE	TRUE	TRUE	TRUE	FALSE	TRUE	TRUE
all	GABAergic	176	Gm31218	6	0.548146734700395	7.26771914037519	26.9937557132616	7.41581355808618	0.838495170197755	0.0988595928755081	10207	7	TRUE	TRUE	TRUE	TRUE	TRUE	FALSE	TRUE
all	GABAergic	177	Adamts15	6	0.547651008308831	7.08301801533652	16.1529932885377	8.93466827103055	0.779438800008015	0.100673285087095	10207	7	TRUE	TRUE	TRUE	TRUE	TRUE	FALSE	TRUE
all	GABAergic	178	Npy2r	6	0.546536028863896	17.5197582583488	18.6341979927428	19.2008417089229	0.843888991073603	0.0964622457164439	10207	7	TRUE	TRUE	TRUE	FALSE	TRUE	TRUE	TRUE
all	GABAergic	179	Penk	6	0.545970123778703	7.22514603565244	1.95361596560852	91.6311569364347	0.305780817745732	0.176146246860567	10207	7	TRUE	TRUE	TRUE	TRUE	TRUE	TRUE	FALSE
all	GABAergic	180	Shisa8	6	0.545877691945796	9.19433588927022	12.5249968307853	13.5218536443356	0.733208267528913	0.0981503407962431	10207	7	TRUE	TRUE	TRUE	TRUE	FALSE	TRUE	TRUE
all	GABAergic	181	Wif1	6	0.536649701554829	7.78927852076123	25.7839579214982	7.35007368940457	0.879285911585946	0.0745643405763505	10207	7	TRUE	TRUE	TRUE	FALSE	TRUE	TRUE	TRUE
all	GABAergic	182	Col14a1	6	0.534747922686445	6.74569617818709	4.0861469431912	15.8377162582397	0.474801212644518	0.0903687919777422	10207	7	TRUE	TRUE	TRUE	FALSE	TRUE	TRUE	TRUE
all	GABAergic	183	Grip1	5	0.905849695773921	9.03666443778772	1.59861608026041	907.264716093717	0.271613531375096	0.922740347226799	10207	7	FALSE	FALSE	TRUE	TRUE	TRUE	TRUE	TRUE
all	GABAergic	184	Cntnap2	5	0.868085865283183	4.56224661957436	1.20384999745199	2028.06511262755	0.224732973983555	0.95956337526489	10207	7	TRUE	TRUE	TRUE	FALSE	TRUE	TRUE	FALSE
all	GABAergic	185	Tiam1	5	0.74451376810517	4.40356963850358	1.92622224595057	133.246908763539	0.306386925591523	0.710468749009438	10207	7	TRUE	TRUE	FALSE	FALSE	TRUE	TRUE	TRUE
all	GABAergic	186	Luzp2	5	0.703518000056677	4.02134015233992	1.87246419127792	435.870923591157	0.306195667352334	0.636344606165173	10207	7	TRUE	FALSE	TRUE	TRUE	FALSE	TRUE	TRUE
all	GABAergic	187	Mtss1l	5	0.69689668702891	4.48934059898635	3.16205138660233	53.0465785713961	0.415222649713503	0.527358054231679	10207	7	TRUE	FALSE	TRUE	TRUE	FALSE	TRUE	TRUE
all	GABAergic	188	Arhgap12	5	0.692804997594964	4.41316732620256	3.31126826420813	76.2957407412403	0.425961118512616	0.522188935465725	10207	7	TRUE	FALSE	TRUE	TRUE	FALSE	TRUE	TRUE
all	GABAergic	189	Ttc28	5	0.685008880871376	4.16528686164583	3.01232575552057	60.5524274683414	0.407580922078684	0.512537258452435	10207	7	TRUE	FALSE	TRUE	TRUE	FALSE	TRUE	TRUE
all	GABAergic	190	Ap1s2	5	0.684556260193602	6.03406805768903	2.41045575312504	116.5157460218	0.350576281074307	0.503439161027086	10207	7	TRUE	TRUE	TRUE	TRUE	FALSE	TRUE	FALSE
all	GABAergic	191	Ptprz1	5	0.68206566595883	4.8150159118001	6.52117274786482	125.429650494776	0.58485662681999	0.442551498215955	10207	7	TRUE	FALSE	TRUE	TRUE	FALSE	TRUE	TRUE
all	GABAergic	192	Coro6	5	0.677913307624823	4.4535299837005	2.84841549243327	84.8945154262333	0.389182020496774	0.499323530382166	10207	7	TRUE	FALSE	TRUE	TRUE	TRUE	FALSE	TRUE
all	GABAergic	193	Frmd4b	5	0.671475787729486	4.95515974567518	3.80510644770542	78.6739866387986	0.46139197433081103	0.458801613006015	10207	7	TRUE	FALSE	TRUE	TRUE	FALSE	TRUE	TRUE
all	GABAergic	194	Sema6a	5	0.660071286574648	3.73592167143011	2.7517664315178	83.0071820598242	0.387045811038058	0.467617927449344	10207	7	TRUE	TRUE	TRUE	TRUE	FALSE	FALSE	TRUE
all	GABAergic	195	Lbh	5	0.656118685832807	4.9237340516074	5.31114158106899	25.698621050478	0.541765772276527	0.376512974887277	10207	7	TRUE	FALSE	TRUE	TRUE	FALSE	TRUE	TRUE
all	GABAergic	196	Ifitm10	5	0.656016867709798	4.66586649179387	2.64234059377502	77.5772742994147	0.374738645318824	0.451001763309566	10207	7	TRUE	TRUE	TRUE	TRUE	FALSE	FALSE	TRUE
all	GABAergic	197	Snrpn	5	0.648112478492219	4.65410835293367	3.09696050246515	42.8910854196509	0.411848010099033	0.407012939614692	10207	7	TRUE	TRUE	TRUE	FALSE	TRUE	TRUE	FALSE
all	GABAergic	198	Atf5	5	0.642266882186941	4.93826569483749	4.0801311695326	21.2264668197055	0.476077735193566	0.346150578393356	10207	7	TRUE	FALSE	TRUE	TRUE	FALSE	TRUE	TRUE
all	GABAergic	199	Rgs10	5	0.640618742072919	5.40929006683854	2.24220594626821	94.9013645512365	0.339587210487602	0.397712596408536	10207	7	TRUE	TRUE	TRUE	TRUE	FALSE	TRUE	FALSE
all	GABAergic	200	Fgf11	5	0.639324189144686	6.81268019752626	7.14579265022267	20.6961106135371	0.613115005268251	0.3113159945955	10207	7	TRUE	TRUE	TRUE	TRUE	FALSE	TRUE	FALSE
all	Glutamatergic	1	Arpp21	7	0.975092140534677	9.08863905372593	2.04355377247807	1381.68009448992	0.857381658232563	0.997152078281437	49843	7	TRUE	TRUE	TRUE	TRUE	TRUE	TRUE	TRUE
all	Glutamatergic	2	Pcsk2	7	0.948770689377527	5.97533231248218	1.72890002341563	852.335532972094	0.830496335358926	0.986103817068564	49843	7	TRUE	TRUE	TRUE	TRUE	TRUE	TRUE	TRUE
all	Glutamatergic	3	Sv2b	7	0.930620704896967	22.505500379398	6.57666502647386	385.467183054818	0.949654364165764	0.891233436301223	49843	7	TRUE	TRUE	TRUE	TRUE	TRUE	TRUE	TRUE
all	Glutamatergic	4	R3hdm1	7	0.929113038900396	4.672130435111	1.21065439476442	1241.30838632716	0.774355819434221	0.990746001144364	49843	7	TRUE	TRUE	TRUE	TRUE	TRUE	TRUE	TRUE
all	Glutamatergic	5	Baiap2	7	0.922300908604502	10.0451726716129	4.05447501512148	359.970940446337	0.918786935612157	0.921407022793909	49843	7	TRUE	TRUE	TRUE	TRUE	TRUE	TRUE	TRUE
all	Glutamatergic	6	Ano3	7	0.922224148192413	9.27315110766738	3.66297275097656	520.386438232651	0.916819978316664	0.944711786264232	49843	7	TRUE	TRUE	TRUE	TRUE	TRUE	TRUE	TRUE
all	Glutamatergic	7	Slc17a7	7	0.921349420113452	22.692953626216	4.79277062489552	428.341559669622	0.932909794048461	0.893395045668968	49843	7	TRUE	TRUE	TRUE	TRUE	TRUE	TRUE	TRUE
all	Glutamatergic	8	Satb2	7	0.905835874925371	27.2929892352935	11.1329937664985	213.23610067572	0.969893980262352	0.840161541680323	49843	7	TRUE	TRUE	TRUE	TRUE	TRUE	TRUE	TRUE
all	Glutamatergic	9	Cnksr2	7	0.893199876409253	5.54992748496208	2.14546248361316	435.976961512182	0.860839587093955	0.909718265752184	49843	7	TRUE	TRUE	TRUE	TRUE	TRUE	TRUE	TRUE
all	Glutamatergic	10	Rasgrp1	7	0.868010727089671	8.67102781879425	3.88296553042057	256.5637818278	0.916874009232737	0.817088028349668	49843	7	TRUE	TRUE	TRUE	TRUE	TRUE	TRUE	TRUE
all	Glutamatergic	11	Nrn1	7	0.858994797902098	21.5697089485134	5.99428018973939	302.329013403925	0.938853648216208	0.791244286942897	49843	7	TRUE	TRUE	TRUE	TRUE	TRUE	TRUE	TRUE
all	Glutamatergic	12	Cobl	7	0.837070378688029	7.93103836034828	5.4579992681796	162.106808112778	0.934760356307109	0.765289614787383	49843	7	TRUE	TRUE	TRUE	TRUE	TRUE	TRUE	TRUE
all	Glutamatergic	13	Rap1gap2	7	0.836663152244419	5.2173416983918	2.82866239001567	147.875822684533	0.888324519373286	0.830137760420351	49843	7	TRUE	TRUE	TRUE	TRUE	TRUE	TRUE	TRUE
all	Glutamatergic	14	Neurod6	7	0.828099479567958	24.5627437074171	9.14030273561493	175.289367915313	0.964705368534628	0.694695548904843	49843	7	TRUE	TRUE	TRUE	TRUE	TRUE	TRUE	TRUE
all	Glutamatergic	15	Rasgef1b	7	0.822469345640643	6.84608309632917	5.89760766838195	164.186703963822	0.942950318059331	0.734083466653319	49843	7	TRUE	TRUE	TRUE	TRUE	TRUE	TRUE	TRUE
all	Glutamatergic	16	Ldb2	7	0.816082928120143	6.26810035559822	3.97190927547035	235.450606816801	0.921602885130709	0.77181510426577	49843	7	TRUE	TRUE	TRUE	TRUE	TRUE	TRUE	TRUE
all	Glutamatergic	17	Lzts1	7	0.812592602779571	6.44873995097716	5.01369335333336	87.1870710942786	0.935484086965216	0.728701091979086	49843	7	TRUE	TRUE	TRUE	TRUE	TRUE	TRUE	TRUE
all	Glutamatergic	18	2010300C02Rik	7	0.809854552377189	6.92255135732612	5.12663265128093	104.885364991375	0.93782038061019	0.711985145663225	49843	7	TRUE	TRUE	TRUE	TRUE	TRUE	TRUE	TRUE
all	Glutamatergic	19	Slit3	7	0.805135155895182	6.83585373861261	4.13480006909912	164.966352534991	0.926064703566617	0.737039517997951	49843	7	TRUE	TRUE	TRUE	TRUE	TRUE	TRUE	TRUE
all	Glutamatergic	20	Neurod2	7	0.804153884001801	15.5816146663861	16.0481083866681	71.0008497671964	0.978657214469589	0.630459639280575	49843	7	TRUE	TRUE	TRUE	TRUE	TRUE	TRUE	TRUE
all	Glutamatergic	21	Fhl2	7	0.801343961336606	7.68720393939896	5.73227519533662	107.145904682077	0.940092557851001	0.674896486376313	49843	7	TRUE	TRUE	TRUE	TRUE	TRUE	TRUE	TRUE
all	Glutamatergic	22	Itpka	7	0.792001811450266	10.370675478764	7.21827933950291	109.685427951442	0.953506763283356	0.642963614954826	49843	7	TRUE	TRUE	TRUE	TRUE	TRUE	TRUE	TRUE
all	Glutamatergic	23	Kcnv1	7	0.776018786933782	12.9591845499098	9.34760614867803	91.9447834048707	0.965648699920293	0.588449767121154	49843	7	TRUE	TRUE	TRUE	TRUE	TRUE	TRUE	TRUE
all	Glutamatergic	24	Synpo	7	0.775890000791226	5.40783306001906	4.56002679070623	67.8599598941229	0.929628644290429	0.660699936598245	49843	7	TRUE	TRUE	TRUE	TRUE	TRUE	TRUE	TRUE
all	Glutamatergic	25	Ipcef1	7	0.769539425545873	5.96454195660266	4.88209287676482	115.148006067767	0.935654396217277	0.647347764798639	49843	7	TRUE	TRUE	TRUE	TRUE	TRUE	TRUE	TRUE
all	Glutamatergic	26	Rtn4r	7	0.766448991784377	9.73334625188847	8.13689316510665	69.7209828925297	0.96048872553106	0.582859323148107	49843	7	TRUE	TRUE	TRUE	TRUE	TRUE	TRUE	TRUE
all	Glutamatergic	27	Fam19a1	7	0.748465906453064	15.9290796203801	3.97713199560806	458.718115001622	0.919973204664059	0.606996588216338	49843	7	TRUE	TRUE	TRUE	TRUE	TRUE	TRUE	TRUE
all	Glutamatergic	28	Hs3st4	7	0.740637191258109	11.9003713363386	3.91197040955712	334.782097295824	0.920322544384963	0.626664117364482	49843	7	TRUE	TRUE	TRUE	TRUE	TRUE	TRUE	TRUE
all	Glutamatergic	29	Gm28905	7	0.739503276837308	11.2093383736709	9.54912458135792	69.2297063658422	0.967627062825182	0.527480819229897	49843	7	TRUE	TRUE	TRUE	TRUE	TRUE	TRUE	TRUE
all	Glutamatergic	30	Kcnh3	7	0.736075368098976	5.88905655646474	6.44908330457586	56.5822207298007	0.949467445728635	0.562099632424721	49843	7	TRUE	TRUE	TRUE	TRUE	TRUE	TRUE	TRUE
all	Glutamatergic	31	Klf10	7	0.731569574083536	8.72319701530917	8.8378564394328	56.592694820732	0.963229620420276	0.507984705672018	49843	7	TRUE	TRUE	TRUE	TRUE	TRUE	TRUE	TRUE
all	Glutamatergic	32	Cpne9	7	0.731178762261131	9.9662082441565	7.26624216659212	88.3905635006947	0.955128174043608	0.51882667262012	49843	7	TRUE	TRUE	TRUE	TRUE	TRUE	TRUE	TRUE
all	Glutamatergic	33	Scube1	7	0.713960224427741	7.78809395862574	6.83800991776942	78.1961534190042	0.953026683164471	0.497330766914529	49843	7	TRUE	TRUE	TRUE	TRUE	TRUE	TRUE	TRUE
all	Glutamatergic	34	C1ql3	7	0.706669769507015	9.2026918675298	7.69706603356462	78.8013248697256	0.950685222479792	0.47275108102525	49843	7	TRUE	TRUE	TRUE	TRUE	TRUE	TRUE	TRUE
all	Glutamatergic	35	Exph5	7	0.704573629344882	18.0042371468562	30.8083446592045	39.300804423222	0.989946998693686	0.420186600067844	49843	7	TRUE	TRUE	TRUE	TRUE	TRUE	TRUE	TRUE
all	Glutamatergic	36	Serinc2	7	0.693146253894136	17.6729579234071	22.2719202357556	43.7929830745468	0.986204639369875	0.402665647841151	49843	7	TRUE	TRUE	TRUE	TRUE	TRUE	TRUE	TRUE
all	Glutamatergic	37	Vipr1	7	0.672546953265985	6.46724316254144	10.0307701345777	30.2754684554236	0.969129090040352	0.386971330055563	49843	7	TRUE	TRUE	TRUE	TRUE	TRUE	TRUE	TRUE
all	Glutamatergic	38	Acvr1c	7	0.66806453616567	6.11626187037084	8.42335194903097	39.4851987246718	0.963010744269772	0.38912447512497	49843	7	TRUE	TRUE	TRUE	TRUE	TRUE	TRUE	TRUE
all	Glutamatergic	39	Mei1	7	0.656179332973966	13.8231271122707	24.9578810272062	29.3173023331914	0.98832664073879	0.324437238760943	49843	7	TRUE	TRUE	TRUE	TRUE	TRUE	TRUE	TRUE
all	Glutamatergic	40	Crhr1	7	0.650921034627022	7.38715100443956	10.5221473331923	31.0355347389767	0.970976702302567	0.335432728165827	49843	7	TRUE	TRUE	TRUE	TRUE	TRUE	TRUE	TRUE
all	Glutamatergic	41	Robo3	7	0.650202835378719	11.9831667013337	13.5515395839215	33.4180599850088	0.978027592990111	0.325543247805517	49843	7	TRUE	TRUE	TRUE	TRUE	TRUE	TRUE	TRUE
all	Glutamatergic	42	Dclk3	7	0.632201965283936	6.90904262879351	9.38294542371732	21.4106359191173	0.966018452010944	0.29082612622669	49843	7	TRUE	TRUE	TRUE	TRUE	TRUE	TRUE	TRUE
all	Glutamatergic	43	Glt8d2	7	0.62722642812372	10.1780996563339	14.437365370068	20.4236117052384	0.979314383476079	0.267814118420813	49843	7	TRUE	TRUE	TRUE	TRUE	TRUE	TRUE	TRUE
all	Glutamatergic	44	Gm35161	7	0.625317328315972	6.54124025278166	9.50796707386233	19.0259022483246	0.967837698077074	0.27932482031315	49843	7	TRUE	TRUE	TRUE	TRUE	TRUE	TRUE	TRUE
all	Glutamatergic	45	Neu2	7	0.616159714659355	6.7746221788456	10.3688182879114	20.7604074169735	0.968176413276299	0.255195611786121	49843	7	TRUE	TRUE	TRUE	TRUE	TRUE	TRUE	TRUE
all	Glutamatergic	46	Hkdc1	7	0.61331804364757	9.87130558118867	17.9269819759035	19.1114880028521	0.981843788009451	0.238718779443719	49843	7	TRUE	TRUE	TRUE	TRUE	TRUE	TRUE	TRUE
all	Glutamatergic	47	Kcnh4	7	0.607765323065652	7.71610678099486	14.0396089773141	18.7172433715389	0.978477211151136	0.231587306385471	49843	7	TRUE	TRUE	TRUE	TRUE	TRUE	TRUE	TRUE
all	Glutamatergic	48	Cwh43	7	0.60006758042795	8.64237862564096	13.81179757816	18.748833994563	0.978705108477932	0.21505058983886	49843	7	TRUE	TRUE	TRUE	TRUE	TRUE	TRUE	TRUE
all	Glutamatergic	49	Psrc1	7	0.593321194439863	7.9911745258851	18.8275007982592	14.5129892662539	0.983251379345177	0.195262732312696	49843	7	TRUE	TRUE	TRUE	TRUE	TRUE	TRUE	TRUE
all	Glutamatergic	50	Adam33	7	0.587798773166392	8.72384131795	8.18522384405067	29.5090149515041	0.959556185725542	0.198114020199345	49843	7	TRUE	TRUE	TRUE	TRUE	TRUE	TRUE	TRUE
all	Glutamatergic	51	Gm12371	7	0.582445992067364	5.04366725222254	5.90659168705616	22.9517745852301	0.945616645901598	0.201950979802116	49843	7	TRUE	TRUE	TRUE	TRUE	TRUE	TRUE	TRUE
all	Glutamatergic	52	Abi3bp	7	0.580175884474931	6.97311283168446	9.202254402608	19.5031377926655	0.9649399809545	0.177781781490826	49843	7	TRUE	TRUE	TRUE	TRUE	TRUE	TRUE	TRUE
all	Glutamatergic	53	Igfn1	7	0.568918873147783	7.79857863307351	14.763284699867	12.7304284923803	0.980861117269299	0.147065193540281	49843	7	TRUE	TRUE	TRUE	TRUE	TRUE	TRUE	TRUE
all	Glutamatergic	54	Smoc2	7	0.559248126262123	5.91648839560472	8.96906411817512	13.5034867402618	0.965365558849982	0.131198661035408	49843	7	TRUE	TRUE	TRUE	TRUE	TRUE	TRUE	TRUE
all	Glutamatergic	55	Slc26a4	7	0.55068976327263	6.3511483144918	13.150369015812	9.8669871792903	0.979165804918781	0.108715491410383	49843	7	TRUE	TRUE	TRUE	TRUE	TRUE	TRUE	TRUE
all	Glutamatergic	56	Gm10635	7	0.543104029809122	17.6806680995171	11.9394687856911	33.5947846493398	0.972259678967888	0.096008849424369	49843	7	TRUE	TRUE	TRUE	TRUE	TRUE	TRUE	TRUE
all	Glutamatergic	57	Nrgn	6	0.903562045445303	11.0121292555892	1.90833684231586	924.789883316187	0.828175791597996	0.92984999298317	49843	7	TRUE	TRUE	TRUE	TRUE	FALSE	TRUE	TRUE
all	Glutamatergic	58	Car10	6	0.880155296122432	5.07303133412163	2.16475471361013	704.222406793308	0.865496312077713	0.938689751627337	49843	7	FALSE	TRUE	TRUE	TRUE	TRUE	TRUE	TRUE
all	Glutamatergic	59	Lmo4	6	0.870166751170902	6.15184237180937	2.20227555887077	352.729544289454	0.851989830088249	0.886904941989091	49843	7	TRUE	TRUE	TRUE	TRUE	FALSE	TRUE	TRUE
all	Glutamatergic	60	Lingo1	6	0.865320045050004	9.70458168015461	4.23495838159175	230.906509213688	0.927431690295395	0.818116930324603	49843	7	TRUE	TRUE	TRUE	FALSE	TRUE	TRUE	TRUE
all	Glutamatergic	61	Khdrbs2	6	0.856877215348139	5.34907996790646	3.49338467857611	247.504244753476	0.908760213650783	0.871483231102938	49843	7	FALSE	TRUE	TRUE	TRUE	TRUE	TRUE	TRUE
all	Glutamatergic	62	Camk4	6	0.847330115598696	5.19322715473884	2.34503559837241	371.613671692982	0.871147023359343	0.860801885104061	49843	7	TRUE	TRUE	TRUE	FALSE	TRUE	TRUE	TRUE
all	Glutamatergic	63	Igsf9b	6	0.841680199425947	5.20751948616447	2.79406283924836	178.187000655979	0.892561821008351	0.856482697427462	49843	7	TRUE	TRUE	TRUE	TRUE	TRUE	TRUE	FALSE
all	Glutamatergic	64	Ptk2b	6	0.825068637352077	8.71132645780761	5.5219801755429	166.937039877748	0.939365633450148	0.71817893555208	49843	7	TRUE	TRUE	TRUE	TRUE	FALSE	TRUE	TRUE
all	Glutamatergic	65	Ankrd33b	6	0.813038045218664	7.40156426029591	4.63904826748819	125.386673577181	0.933563870487288	0.731055613957555	49843	7	TRUE	TRUE	TRUE	TRUE	TRUE	TRUE	FALSE
all	Glutamatergic	66	Arhgap10	6	0.777420978146958	6.5056784925994	6.68415571705165	66.7848816092983	0.951521556987634	0.629413013040723	49843	7	FALSE	TRUE	TRUE	TRUE	TRUE	TRUE	TRUE
all	Glutamatergic	67	Diras2	6	0.764998018931224	4.95176580117024	3.16353037022111	129.601394348329	0.897335853716187	0.664554795446451	49843	7	TRUE	TRUE	TRUE	FALSE	TRUE	TRUE	TRUE
all	Glutamatergic	68	Fam212b	6	0.761795513271644	7.36529838353368	5.94347449721412	84.2936032525461	0.945369197318808	0.594304610854033	49843	7	TRUE	TRUE	TRUE	FALSE	TRUE	TRUE	TRUE
all	Glutamatergic	69	Hs3st2	6	0.748815332919434	7.71198322513213	5.37551914295546	136.344293720068	0.94157175669375	0.588315262149388	49843	7	TRUE	TRUE	TRUE	FALSE	TRUE	TRUE	TRUE
all	Glutamatergic	70	Arc	6	0.743666490654567	10.6908167381723	6.67022606689429	96.6131214173322	0.953423498820511	0.53967157148761	49843	7	TRUE	TRUE	TRUE	TRUE	TRUE	TRUE	FALSE
all	Glutamatergic	71	Gfra2	6	0.740783154648493	5.187893204698	4.44462260334569	83.4902014811975	0.929243407373581	0.583461004472489	49843	7	TRUE	TRUE	TRUE	FALSE	TRUE	TRUE	TRUE
all	Glutamatergic	72	Gpr26	6	0.706354037615549	7.09253500988413	8.83245646549788	33.2776267904488	0.965843315698955	0.450053377691407	49843	7	TRUE	TRUE	TRUE	FALSE	TRUE	TRUE	TRUE
all	Glutamatergic	73	Meis2	6	0.703738386545936	5.31284643182237	6.03703976692405	125.312681237299	0.920666947195578	0.525372579290644	49843	7	TRUE	TRUE	TRUE	TRUE	FALSE	TRUE	TRUE
all	Glutamatergic	74	Kcnh5	6	0.703218778000643	5.90034818497611	3.9417868467736	89.1615810664815	0.920194173715253	0.515460131729816	49843	7	TRUE	TRUE	TRUE	FALSE	TRUE	TRUE	TRUE
all	Glutamatergic	75	Rasal1	6	0.699839494852458	6.83497764583667	9.9512884092015	44.2038932080966	0.964431557041072	0.445598894535951	49843	7	TRUE	TRUE	TRUE	TRUE	FALSE	TRUE	TRUE
all	Glutamatergic	76	Pou6f2	6	0.699608433774236	5.17747132724201	5.62255882709258	56.0010939059091	0.945638452051169	0.484035787010956	49843	7	TRUE	TRUE	TRUE	FALSE	TRUE	TRUE	TRUE
all	Glutamatergic	77	Bdnf	6	0.68880738989549	11.1621761889143	7.20405612937732	68.7100731068134	0.955081875267856	0.418230520317415	49843	7	TRUE	TRUE	TRUE	FALSE	TRUE	TRUE	TRUE
all	Glutamatergic	78	Krt12	6	0.687947338765683	5.17572287744631	4.5589427995163	65.928514518029	0.929230568691069	0.473953104021526	49843	7	TRUE	FALSE	TRUE	TRUE	TRUE	TRUE	TRUE
all	Glutamatergic	79	Ovol2	6	0.686994185335497	7.41868669384273	8.06614338911205	41.759593105125	0.961943811521804	0.416807958349602	49843	7	TRUE	TRUE	TRUE	TRUE	TRUE	TRUE	FALSE
all	Glutamatergic	80	Kcnk4	6	0.671384767582782	6.02379882575508	7.12960526645996	28.8081497852521	0.952527150159981	0.388532086232839	49843	7	TRUE	TRUE	TRUE	FALSE	TRUE	TRUE	TRUE
all	Glutamatergic	81	Herc6	6	0.664365266053187	4.39038246336071	6.42313975386166	39.4210701314663	0.940174070521704	0.398105575538018	49843	7	TRUE	TRUE	TRUE	TRUE	FALSE	TRUE	TRUE
all	Glutamatergic	82	Serpinb8	6	0.657777290911213	11.2320151194857	17.7703891510175	27.7861175469561	0.981804288927545	0.329977565482052	49843	7	TRUE	TRUE	TRUE	TRUE	TRUE	TRUE	FALSE
all	Glutamatergic	83	Rasgef1c	6	0.655865979580944	6.26535553439224	7.16034541377011	31.4188020533644	0.956065349836902	0.353522734338002	49843	7	TRUE	TRUE	TRUE	FALSE	TRUE	TRUE	TRUE
all	Glutamatergic	84	BC030499	6	0.653376186735587	5.61754850488053	4.75472396137345	57.8821073674002	0.931704372690256	0.386066753972388	49843	7	TRUE	TRUE	TRUE	TRUE	TRUE	TRUE	FALSE
all	Glutamatergic	85	Zfp831	6	0.647163699201701	5.81702288576261	7.61156792557735	22.2444762714724	0.958701853934416	0.34076459466658	49843	7	FALSE	TRUE	TRUE	TRUE	TRUE	TRUE	TRUE
all	Glutamatergic	86	Emx1	6	0.645345909092182	6.84248176446587	17.904893675466	15.6034688028809	0.977728269349999	0.304206326429007	49843	7	TRUE	TRUE	TRUE	FALSE	TRUE	TRUE	TRUE
all	Glutamatergic	87	Crym	6	0.642973761467476	13.6454289644891	11.8206504508862	37.1953142213645	0.967747998347868	0.304888143920494	49843	7	TRUE	TRUE	TRUE	FALSE	TRUE	TRUE	TRUE
all	Glutamatergic	88	Dkkl1	6	0.641083746257121	13.4676122273266	13.2830924970067	36.7707646902372	0.974144991049626	0.298714291104712	49843	7	TRUE	TRUE	TRUE	TRUE	TRUE	TRUE	FALSE
all	Glutamatergic	89	Foxp2	6	0.637547705212821	10.8144390783196	5.1547991924925904	116.908770102834	0.928723320216805	0.35480163649901	49843	7	TRUE	TRUE	TRUE	TRUE	FALSE	TRUE	TRUE
all	Glutamatergic	90	Wnt9a	6	0.627679294721805	6.46231817347054	12.7487692792562	16.2297975875226	0.97587476394363	0.27502509767918	49843	7	TRUE	TRUE	TRUE	FALSE	TRUE	TRUE	TRUE
all	Glutamatergic	91	Vmn2r85	6	0.626212655784313	5.0191809951701	8.77952546412687	15.4454326229177	0.964621745878574	0.28757110232354	49843	7	FALSE	TRUE	TRUE	TRUE	TRUE	TRUE	TRUE
all	Glutamatergic	92	Sulf1	6	0.623744086198603	11.089706083842	10.5729067105776	48.3918865124616	0.958211276840579	0.276977228776307	49843	7	TRUE	TRUE	TRUE	TRUE	FALSE	TRUE	TRUE
all	Glutamatergic	93	Grm2	6	0.621552061040782	6.61996878834704	9.83055655520297	19.5276277418134	0.969324775715973	0.267580778408871	49843	7	TRUE	TRUE	TRUE	FALSE	TRUE	TRUE	TRUE
all	Glutamatergic	94	Col12a1	6	0.620195949846502	7.88182056232337	7.90854858219568	37.1957298549423	0.959220892984572	0.26971129532468	49843	7	TRUE	TRUE	TRUE	TRUE	FALSE	TRUE	TRUE
all	Glutamatergic	95	Slc24a4	6	0.61307457268531	5.87914615332232	10.1227288467609	21.3373753591767	0.962033680894775	0.257374995548388	49843	7	TRUE	TRUE	TRUE	TRUE	FALSE	TRUE	TRUE
all	Glutamatergic	96	Col6a1	6	0.611459213510288	7.22402889103086	7.06782109269058	37.1299682009287	0.955085002880141	0.257334512508434	49843	7	TRUE	TRUE	TRUE	TRUE	FALSE	TRUE	TRUE
all	Glutamatergic	97	Trabd2b	6	0.603213637229362	7.79779461921955	13.1510471107877	25.0274461522094	0.973132528676341	0.224959634810182	49843	7	TRUE	TRUE	TRUE	TRUE	FALSE	TRUE	TRUE
all	Glutamatergic	98	Fap	6	0.602779230855665	7.26270870316268	17.7139900768071	17.0740035163431	0.981046761760073	0.218641641698862	49843	7	TRUE	TRUE	TRUE	TRUE	FALSE	TRUE	TRUE
all	Glutamatergic	99	Car12	6	0.587245758007419	7.52510926385698	10.5497638483	18.5301512060023	0.968693434279902	0.191547483106226	49843	7	TRUE	TRUE	TRUE	FALSE	TRUE	TRUE	TRUE
all	Glutamatergic	100	Zfhx4	6	0.586259003270776	3.89104868320128	7.54065765000728	23.5838314593874	0.928900888128078	0.22069700982826	49843	7	TRUE	TRUE	TRUE	TRUE	FALSE	TRUE	TRUE
all	Glutamatergic	101	Wdr66	6	0.582642335472257	4.68910890692505	8.85412748008311	10.7256088947065	0.964385119838555	0.18567702721062	49843	7	FALSE	TRUE	TRUE	TRUE	TRUE	TRUE	TRUE
all	Glutamatergic	102	Hgf	6	0.582153846867813	6.91153195238348	10.2862213852987	19.5547352003459	0.955760010893949	0.181849246684203	49843	7	TRUE	TRUE	TRUE	TRUE	FALSE	TRUE	TRUE
all	Glutamatergic	103	5330416C01Rik	6	0.574300398331891	8.96060024036283	18.1519215402861	11.2524997735852	0.983201959620481	0.155219519399239	49843	7	TRUE	TRUE	TRUE	FALSE	TRUE	TRUE	TRUE
all	Glutamatergic	104	Cpa6	6	0.57296711909713	5.91945878538316	5.1962434431782	30.4141992107921	0.935591343341329	0.201451481141229	49843	7	TRUE	TRUE	TRUE	FALSE	TRUE	TRUE	TRUE
all	Glutamatergic	105	Gm12536	6	0.572707722956877	4.98606441145453	13.1248427408079	7.76499279682487	0.977743562670828	0.156762871301464	49843	7	FALSE	TRUE	TRUE	TRUE	TRUE	TRUE	TRUE
all	Glutamatergic	106	6530403H02Rik	6	0.571899535993045	6.35225327944589	12.4357799265156	14.7472429992634	0.974223211640415	0.159334836207628	49843	7	FALSE	TRUE	TRUE	TRUE	TRUE	TRUE	TRUE
all	Glutamatergic	107	Slc17a6	6	0.571080915758789	10.0261701549777	15.4702224034668	13.8347176711727	0.981897176666147	0.148614903817024	49843	7	TRUE	TRUE	TRUE	FALSE	TRUE	TRUE	TRUE
all	Glutamatergic	108	Gm29674	6	0.558933383523653	6.45500718622527	16.025887403013	9.93578509989246	0.98177496895486	0.124468753130384	49843	7	TRUE	TRUE	TRUE	TRUE	TRUE	TRUE	FALSE
all	Glutamatergic	109	Gm13561	6	0.557374924601873	5.42030611546636	13.440011695338	9.2639860066421	0.977750451451997	0.123821990322608	49843	7	FALSE	TRUE	TRUE	TRUE	TRUE	TRUE	TRUE
all	Glutamatergic	110	Mylk3	6	0.556215260623826	6.54008146629507	14.8929657920626	9.48762564335394	0.979566275541205	0.119638502090081	49843	7	TRUE	FALSE	TRUE	TRUE	TRUE	TRUE	TRUE
all	Glutamatergic	111	Tshz2	6	0.518986949747811	6.87706731153085	1.52746699154669	107.519086408029	0.80897155958022	0.129455861587753	49843	7	TRUE	TRUE	TRUE	TRUE	FALSE	TRUE	TRUE
all	Glutamatergic	112	Ptprd	5	0.911172296739434	4.02406011723326	1.13406805754821	3898.17460791362	0.766718211551801	0.99931291343932	49843	7	FALSE	FALSE	TRUE	TRUE	TRUE	TRUE	TRUE
all	Glutamatergic	113	Stx1a	5	0.853384346918995	5.63692529401937	2.71879938129432	250.189022246613	0.882905747799077	0.838338153883813	49843	7	TRUE	TRUE	TRUE	FALSE	TRUE	TRUE	FALSE
all	Glutamatergic	114	Homer1	5	0.840384147050767	4.57710283227256	1.98631354698702	330.406348647125	0.847683214044661	0.857531247627182	49843	7	TRUE	TRUE	TRUE	FALSE	TRUE	TRUE	FALSE
all	Glutamatergic	115	3110035E14Rik	5	0.830626464245184	10.5304603365723	4.15891395963965	228.063783299612	0.921424382716491	0.734717034290979	49843	7	TRUE	TRUE	TRUE	TRUE	FALSE	TRUE	FALSE
all	Glutamatergic	116	Rprml	5	0.827418466945115	7.28149744625992	5.11654177878928	138.595430878659	0.936476811303935	0.740838450888179	49843	7	TRUE	TRUE	TRUE	FALSE	TRUE	TRUE	FALSE
all	Glutamatergic	117	Ngef	5	0.815595280830855	4.29594447771434	2.90831009115832	192.022745147687	0.887920550211261	0.79633587674239	49843	7	TRUE	TRUE	TRUE	FALSE	FALSE	TRUE	TRUE
all	Glutamatergic	118	Nptx1	5	0.796779999606051	9.8741149447954	5.11585842453315	134.969100491037	0.940870642301968	0.647037922424958	49843	7	TRUE	TRUE	TRUE	FALSE	TRUE	TRUE	FALSE
all	Glutamatergic	119	Tbr1	5	0.777349334951697	12.6353383703858	9.88877913986928	73.3686629899243	0.966952569473304	0.587227732808688	49843	7	TRUE	TRUE	TRUE	FALSE	TRUE	TRUE	FALSE
all	Glutamatergic	120	Slc8a2	5	0.774671144797926	4.62129984752671	4.03899089782262	74.9642870289097	0.922516542926627	0.662321133159253	49843	7	TRUE	TRUE	TRUE	FALSE	TRUE	TRUE	FALSE
all	Glutamatergic	121	Egr1	5	0.760096583471553	4.52977481023118	2.80382882698196	174.01693027717	0.889979522395823	0.642982300007524	49843	7	TRUE	TRUE	TRUE	FALSE	TRUE	TRUE	FALSE
all	Glutamatergic	122	Icam5	5	0.754877538875371	5.68000863829071	4.85849580672374	72.1902519241265	0.932508031169826	0.613212170228273	49843	7	TRUE	TRUE	TRUE	FALSE	TRUE	TRUE	FALSE
all	Glutamatergic	123	Pdp1	5	0.742617515385483	4.00595664233625	2.54171065341067	134.862602792727	0.876797143941162	0.641538917020612	49843	7	TRUE	TRUE	TRUE	FALSE	TRUE	TRUE	FALSE
all	Glutamatergic	124	Gm11549	5	0.741219571093077	10.9735630061787	9.18398828440593	57.791042250954	0.966148817096066	0.508747894976961	49843	7	TRUE	TRUE	TRUE	FALSE	TRUE	TRUE	FALSE
all	Glutamatergic	125	Egr3	5	0.734594716211558	8.0728996068307	5.84637835978562	54.7224674539121	0.947827662342266	0.504893217371566	49843	7	TRUE	TRUE	TRUE	FALSE	TRUE	TRUE	FALSE
all	Glutamatergic	126	Dusp14	5	0.733108217889664	5.040760562017	3.92342562785954	86.4083929416755	0.912975571658271	0.555434868046835	49843	7	TRUE	TRUE	TRUE	FALSE	TRUE	TRUE	FALSE
all	Glutamatergic	127	Atp2b4	5	0.705507478356405	6.43021539855685	4.73147963398434	79.7047545595061	0.933148996367984	0.497762971310262	49843	7	TRUE	TRUE	TRUE	FALSE	TRUE	TRUE	FALSE
all	Glutamatergic	128	Cckbr	5	0.703150329819469	5.48223194107277	5.05282875513119	53.231754845429	0.936210101814082	0.479449272879659	49843	7	TRUE	TRUE	TRUE	FALSE	TRUE	TRUE	FALSE
all	Glutamatergic	129	Rasl10a	5	0.698970796370395	8.62655183929702	5.41902223045245	79.6179528177035	0.941996275600381	0.462023898484483	49843	7	TRUE	TRUE	TRUE	FALSE	TRUE	TRUE	FALSE
all	Glutamatergic	130	Nrp1	5	0.683741099739441	4.06017027734776	4.72785251479637	98.4326628002017	0.922864681704092	0.482531150858171	49843	7	TRUE	TRUE	TRUE	TRUE	FALSE	FALSE	TRUE
all	Glutamatergic	131	Siae	5	0.679742963046059	4.4134237256179	4.51769189912535	57.9419122318891	0.926687515782126	0.461781402541315	49843	7	FALSE	FALSE	TRUE	TRUE	TRUE	TRUE	TRUE
all	Glutamatergic	132	Ltk	5	0.66780992689713	5.06091733430954	6.91539128094884	32.3621720563587	0.954264341091737	0.401648396774673	49843	7	TRUE	TRUE	FALSE	TRUE	TRUE	FALSE	TRUE
all	Glutamatergic	133	Pamr1	5	0.652708620812659	6.89103269420037	7.33701184714176	47.9761157242649	0.94876224417009	0.345652605457909	49843	7	TRUE	TRUE	TRUE	FALSE	FALSE	TRUE	TRUE
all	Glutamatergic	134	Myl4	5	0.649375140439539	10.3920219091298	6.25837933644793	57.9103370592435	0.944067314491355	0.340942456444878	49843	7	TRUE	TRUE	TRUE	FALSE	FALSE	TRUE	TRUE
all	Glutamatergic	135	Il17ra	5	0.648386533540726	5.81219756229639	10.8353418625744	26.1066639296912	0.959021455318192	0.328998081454755	49843	7	TRUE	TRUE	TRUE	TRUE	FALSE	TRUE	FALSE
all	Glutamatergic	136	Rin1	5	0.64340161894422	7.72294568188945	10.5694514181185	20.3972921954167	0.969144160944411	0.30896401239002	49843	7	TRUE	TRUE	TRUE	FALSE	TRUE	TRUE	FALSE
all	Glutamatergic	137	Gm13601	5	0.637764580095063	6.73022372387581	12.0206647512207	16.1995490372	0.974292395412372	0.298903651230285	49843	7	FALSE	FALSE	TRUE	TRUE	TRUE	TRUE	TRUE
all	Glutamatergic	138	Nptx2	5	0.635884017723066	4.80636185918406	4.60211115313681	44.8428060184959	0.932285556894554	0.347205128277305	49843	7	TRUE	TRUE	TRUE	FALSE	TRUE	TRUE	FALSE
all	Glutamatergic	139	Gm20063	5	0.63009066339885	5.0075975200417	5.62773699386741	36.5186740734195	0.940616545902946	0.32484609650541	49843	7	FALSE	TRUE	FALSE	TRUE	TRUE	TRUE	TRUE
all	Glutamatergic	140	Gm19410	5	0.620594665300463	6.00337215394353	5.31436410197538	33.7747782674574	0.938406107519314	0.294176806371668	49843	7	TRUE	TRUE	TRUE	FALSE	TRUE	TRUE	FALSE
all	Glutamatergic	141	4921539H07Rik	5	0.618801769425054	8.27352381993256	24.1790211634941	14.5080768518901	0.988354624866687	0.246721190408872	49843	7	FALSE	FALSE	TRUE	TRUE	TRUE	TRUE	TRUE
all	Glutamatergic	142	Arhgap25	5	0.618610665857027	6.56318252829587	12.176680985571	27.1953084593445	0.963120000708579	0.258192952171223	49843	7	TRUE	TRUE	TRUE	FALSE	FALSE	TRUE	TRUE
all	Glutamatergic	143	Prss12	5	0.618596456145091	5.3084360533732	5.86134351452124	33.2881000993928	0.945410495534678	0.283670533874364	49843	7	TRUE	TRUE	TRUE	FALSE	TRUE	TRUE	FALSE
all	Glutamatergic	144	Lrrc6	5	0.616276032629698	4.70035788482776	6.7350574162169	18.2183187741516	0.953249064790701	0.273443253221871	49843	7	TRUE	TRUE	FALSE	FALSE	TRUE	TRUE	TRUE
all	Glutamatergic	145	A830009L08Rik	5	0.608545624899844	5.05113852593194	6.2050369658807	19.5749340896778	0.945369059635681	0.254777243135415	49843	7	TRUE	FALSE	TRUE	TRUE	TRUE	TRUE	FALSE
all	Glutamatergic	146	Rai14	5	0.608454844350876	4.70239851911244	7.08924475890892	30.0529827460249	0.946145785593721	0.25839596449299	49843	7	TRUE	TRUE	TRUE	TRUE	FALSE	FALSE	TRUE
all	Glutamatergic	147	Inhba	5	0.606618474453739	4.9897857083887	4.77482373786574	31.0680927668297	0.931010676092906	0.271347186179062	49843	7	TRUE	TRUE	TRUE	TRUE	FALSE	TRUE	FALSE
all	Glutamatergic	148	Gm15997	5	0.598279800310179	4.63781463255104	8.98215511118789	12.176034956905	0.966791252303744	0.222631232539454	49843	7	FALSE	TRUE	TRUE	FALSE	TRUE	TRUE	TRUE
all	Glutamatergic	149	Plxnd1	5	0.592537014783093	4.17130313320736	7.61267669039965	12.376071110357	0.957595976095766	0.212026845176943	49843	7	TRUE	TRUE	TRUE	FALSE	FALSE	TRUE	TRUE
all	Glutamatergic	150	Ccdc155	5	0.58799130561343	5.23010153113663	9.80245924903797	10.7263315272537	0.968663387703715	0.192198801465707	49843	7	TRUE	TRUE	TRUE	FALSE	TRUE	TRUE	FALSE
all	Glutamatergic	151	Npas4	5	0.587345719283149	4.85044920431955	5.41439942011534	19.9490145407385	0.944010864721822	0.214424028319613	49843	7	TRUE	TRUE	TRUE	FALSE	TRUE	TRUE	FALSE
all	Glutamatergic	152	Gm5149	5	0.585197847534452	4.3339901334825	8.00720748401854	8.35196014712454	0.962864452149142	0.192436481883099	49843	7	FALSE	FALSE	TRUE	TRUE	TRUE	TRUE	TRUE
all	Glutamatergic	153	Nxph3	5	0.579792809580335	4.88981004160626	4.21598796000596	17.1545307487194	0.928853460610249	0.202219632413986	49843	7	TRUE	TRUE	TRUE	FALSE	TRUE	TRUE	FALSE
all	Glutamatergic	154	Xirp2	5	0.57472104172153	6.22819823594172	13.873728007769	9.40064536158829	0.978843608446148	0.158907338999402	49843	7	FALSE	TRUE	FALSE	TRUE	TRUE	TRUE	TRUE
all	Glutamatergic	155	Asb11	5	0.572805381197189	4.84910215407792	8.22884671492605	10.8994300292813	0.962065038612885	0.159875111898868	49843	7	TRUE	FALSE	TRUE	FALSE	TRUE	TRUE	TRUE
all	Glutamatergic	156	Frzb	5	0.570560168287449	4.14608038189489	6.14512590918793	11.8321672034007	0.945980624538264	0.1634003651124	49843	7	TRUE	TRUE	TRUE	FALSE	FALSE	TRUE	TRUE
all	Glutamatergic	157	Tmem215	5	0.569585985181264	4.92967259251557	7.37099733460436	11.9801254962514	0.959821903409046	0.156532661487468	49843	7	TRUE	TRUE	TRUE	FALSE	TRUE	TRUE	FALSE
all	Glutamatergic	158	Fgf5	5	0.568030450133117	4.13146187053349	6.51690429607061	9.91929999343453	0.952898698705998	0.158135852330924	49843	7	TRUE	TRUE	TRUE	FALSE	TRUE	TRUE	FALSE
all	Glutamatergic	159	Dpp4	5	0.567671460034436	4.77581187908604	8.64637312894329	12.2335826795448	0.960559533729453	0.151029720387493	49843	7	TRUE	TRUE	TRUE	TRUE	FALSE	FALSE	TRUE
all	Glutamatergic	160	Ptgs2	5	0.564803227443207	6.43659678341959	10.751337636742	10.4546219228765	0.971536973652703	0.13813554937234	49843	7	TRUE	TRUE	TRUE	FALSE	TRUE	TRUE	FALSE
all	Glutamatergic	161	Prss35	5	0.564695456329718	6.1611587767741	10.0745363796839	11.264484486971	0.967825724161273	0.14005188253892	49843	7	TRUE	TRUE	TRUE	FALSE	TRUE	TRUE	FALSE
all	Glutamatergic	162	Gm20752	5	0.56450550636887	6.06980143118362	12.7608183513165	12.5585291020064	0.972243148459353	0.146387167695361	49843	7	FALSE	TRUE	TRUE	FALSE	TRUE	TRUE	TRUE
all	Glutamatergic	163	Kcng1	5	0.563161890553052	5.58843491865359	14.5034280043852	8.76210954966427	0.979611651039923	0.133248891764862	49843	7	TRUE	TRUE	TRUE	FALSE	TRUE	TRUE	FALSE
all	Glutamatergic	164	Lamc2	5	0.560444701438729	4.40686761006924	7.21963147095583	9.55884363735996	0.958192957806054	0.136937601827154	49843	7	TRUE	TRUE	TRUE	FALSE	TRUE	TRUE	FALSE
all	Glutamatergic	165	Rxfp2	5	0.542441604464452	4.64322762674036	8.38026950486976	10.7490899626825	0.964505723866393	0.0956292740223781	49843	7	TRUE	TRUE	TRUE	FALSE	TRUE	TRUE	FALSE
all	Glutamatergic	166	Gm12576	5	0.538716941299393	3.98923971501107	11.1812078592341	5.02875220520081	0.974965504227604	0.0840659953348193	49843	7	FALSE	FALSE	TRUE	TRUE	TRUE	TRUE	TRUE
all	Glutamatergic	167	Trbc1	5	0.535662607503495	4.87292316883843	15.5201564930201	0	NA	0.0723429594485496	49843	7	FALSE	FALSE	TRUE	TRUE	TRUE	TRUE	TRUE
all	Glutamatergic	168	Grp	5	0.534052698301968	5.19988692876497	8.36798769084409	7.28326693595714	0.962039478649068	0.0744108917152679	49843	7	TRUE	TRUE	TRUE	FALSE	TRUE	TRUE	FALSE
all	Glutamatergic	169	Nrg1	4	0.876373230659486	4.52184969273472	1.77146567756103	785.69425228959	0.835521121853501	0.884642303813526	49843	7	FALSE	FALSE	FALSE	TRUE	TRUE	TRUE	TRUE
all	Glutamatergic	170	Pde1a	4	0.846379666959405	4.55370239499227	2.87928894441863	587.076020409333	0.894516429899	0.884595827794666	49843	7	TRUE	FALSE	TRUE	FALSE	TRUE	FALSE	TRUE
all	Glutamatergic	171	Arpp19	4	0.831544995928118	4.01803864407956	1.63645851023716	413.517035273354	0.819669291759499	0.850064019907293	49843	7	TRUE	TRUE	TRUE	FALSE	FALSE	TRUE	FALSE
all	Glutamatergic	172	1110008P14Rik	4	0.824153283057212	4.06097882228503	1.83457531252897	292.915394851123	0.832253057604159	0.805288009077788	49843	7	TRUE	TRUE	TRUE	FALSE	FALSE	TRUE	FALSE
all	Glutamatergic	173	Ctxn1	4	0.811398421318117	4.69827373715487	2.57912097875765	195.670644495586	0.877815712464183	0.726511076561342	49843	7	TRUE	TRUE	TRUE	FALSE	FALSE	TRUE	FALSE
all	Glutamatergic	174	Gm15738	4	0.807666771821117	3.89771749416356	2.46937665401356	183.162246516227	0.878212365613628	0.814102865885135	49843	7	TRUE	TRUE	TRUE	FALSE	FALSE	TRUE	FALSE
all	Glutamatergic	175	Kcnip3	4	0.792460660521295	5.32627199919458	4.02751407835623	182.06001187458	0.916966636131426	0.721823205692851	49843	7	TRUE	TRUE	TRUE	FALSE	FALSE	TRUE	FALSE
all	Glutamatergic	176	Dkk3	4	0.789349523352589	5.75161904879705	3.65043799260174	156.274721787682	0.911529162445501	0.686837791232225	49843	7	TRUE	TRUE	TRUE	FALSE	FALSE	TRUE	FALSE
all	Glutamatergic	177	Ier5	4	0.778752637018834	4.65277422709863	3.62873964492386	116.775752116026	0.913207337380797	0.665718872009865	49843	7	TRUE	TRUE	TRUE	FALSE	FALSE	TRUE	FALSE
all	Glutamatergic	178	Inf2	4	0.773046599097365	4.9744045245186	6.01079432265981	78.9455902637637	0.93466899794319	0.658101359382729	49843	7	TRUE	TRUE	TRUE	FALSE	FALSE	FALSE	TRUE
all	Glutamatergic	179	Tyro3	4	0.7672825460899	4.82650611216144	4.75251561345479	80.0391540338002	0.931027345707985	0.637563974187378	49843	7	TRUE	TRUE	TRUE	FALSE	FALSE	TRUE	FALSE
all	Glutamatergic	180	Ttc9b	4	0.764920138183779	3.30832578537784	1.83999451969793	135.480244089197	0.83771983994369	0.678658128784262	49843	7	TRUE	TRUE	TRUE	FALSE	FALSE	TRUE	FALSE
all	Glutamatergic	181	Rgs4	4	0.755709869495279	4.59016388453095	2.53597569971742	210.894716114391	0.879624438338364	0.64155748107254	49843	7	TRUE	TRUE	TRUE	FALSE	FALSE	TRUE	FALSE
all	Glutamatergic	182	Ptprk	4	0.753209229237356	3.37835772256992	2.94086293673974	266.492680889037	0.884579554181151	0.739989066208366	49843	7	TRUE	FALSE	TRUE	TRUE	FALSE	FALSE	TRUE
all	Glutamatergic	183	Fmnl1	4	0.732534136728079	3.34803208394837	2.548147692982	80.5774694401392	0.879363566814088	0.625480801345069	49843	7	TRUE	TRUE	TRUE	FALSE	FALSE	TRUE	FALSE
all	Glutamatergic	184	Rab26	4	0.724248241741179	4.74756275965723	3.62630090030013	98.4058791067661	0.912400590251114	0.575236331296395	49843	7	TRUE	TRUE	TRUE	FALSE	TRUE	FALSE	FALSE
all	Glutamatergic	185	Igfbp6	4	0.717287293453487	6.96995434869104	6.06424470146385	63.9847791597748	0.941729810594246	0.491141927112542	49843	7	TRUE	TRUE	TRUE	FALSE	FALSE	TRUE	FALSE
all	Glutamatergic	186	Adora1	4	0.714149251796209	3.46679392601111	3.20585145618769	65.0938832904636	0.898741711511891	0.542446930470946	49843	7	TRUE	TRUE	TRUE	FALSE	FALSE	TRUE	FALSE
all	Glutamatergic	187	Galnt9	4	0.711820941066486	3.19606914479579	2.38707815671571	103.999856425745	0.875244429855	0.623119873002223	49843	7	FALSE	TRUE	TRUE	FALSE	TRUE	TRUE	FALSE
all	Glutamatergic	188	Rasl11b	4	0.677679923901601	4.36335034818572	4.51144124424319	45.2004537845017	0.921522792636966	0.436209170085309	49843	7	TRUE	TRUE	TRUE	FALSE	FALSE	TRUE	FALSE
all	Glutamatergic	189	Zdhhc23	4	0.676411400853563	5.08443422709753	6.70988833446994	32.6646657887376	0.953938740985805	0.416449356908407	49843	7	TRUE	TRUE	TRUE	FALSE	TRUE	FALSE	FALSE
all	Glutamatergic	190	C730002L08Rik	4	0.675198432840219	8.8951150315696	9.80228619504588	41.6843275795813	0.963041373037454	0.382371548235866	49843	7	TRUE	TRUE	TRUE	FALSE	FALSE	TRUE	FALSE
all	Glutamatergic	191	Ppp1r1b	4	0.673349628667046	7.08359346438204	6.68282911590347	38.4434117490751	0.945343980252297	0.383886558457524	49843	7	TRUE	TRUE	TRUE	FALSE	FALSE	TRUE	FALSE
all	Glutamatergic	192	Extl1	4	0.673121381344205	4.17832787231116	4.7709804240488	31.5374879672781	0.931711122909456	0.425102763564905	49843	7	TRUE	TRUE	TRUE	FALSE	FALSE	TRUE	FALSE
all	Glutamatergic	193	Tesc	4	0.672112771738314	4.94700814906744	4.00666453867832	54.1157683136789	0.918457229398868	0.43643176182961	49843	7	TRUE	TRUE	TRUE	FALSE	FALSE	TRUE	FALSE
all	Glutamatergic	194	Gsg1l	4	0.67147753996005	4.14837355983499	3.69813927442824	58.6464984235011	0.917195929680263	0.458662429526532	49843	7	TRUE	TRUE	FALSE	FALSE	TRUE	TRUE	FALSE
all	Glutamatergic	195	Gm2824	4	0.669120742601417	4.78399010281777	5.33723824280634	44.4585655797971	0.941847096472294	0.425388671060478	49843	7	TRUE	TRUE	FALSE	FALSE	TRUE	FALSE	TRUE
all	Glutamatergic	196	Nefm	4	0.66243386400041	3.5556962846656	2.99700180484653	50.6877857138974	0.894362622182151	0.4446315545425	49843	7	TRUE	TRUE	TRUE	FALSE	FALSE	TRUE	FALSE
all	Glutamatergic	197	Igsf21	4	0.660426109377379	4.19920535572588	3.46979135502993	71.4982872943202	0.906667110502913	0.441421004351724	49843	7	TRUE	TRUE	TRUE	FALSE	FALSE	FALSE	TRUE
all	Glutamatergic	198	Fras1	4	0.651096625860227	4.95813051109644	4.68248353894304	48.8129668354595	0.932380200697692	0.376840642833062	49843	7	FALSE	TRUE	TRUE	FALSE	TRUE	TRUE	FALSE
all	Glutamatergic	199	Lyzl4	4	0.649813361584099	4.77527616492307	9.71571800738215	19.6106023750737	0.967217444069616	0.335732611665034	49843	7	FALSE	FALSE	TRUE	TRUE	FALSE	TRUE	TRUE
all	Glutamatergic	200	Rorb	4	0.641369025823864	3.54207842305474	2.93223505635564	134.508249336986	0.86864599580559	0.427220560740079	49843	7	TRUE	FALSE	TRUE	FALSE	FALSE	TRUE	TRUE
all	Non-Neuronal	1	Qk	7	0.896552423574785	17.7437105274045	1.62264948308693	1620.81099888	0.0865336624303931	0.891634516066175	8908.85714285714	7	TRUE	TRUE	TRUE	TRUE	TRUE	TRUE	TRUE
all	Non-Neuronal	2	Zbtb20	7	0.872152921957819	11.4583960880792	1.83814176483599	1199.04119637424	0.0907187203476069	0.848302182882022	8908.85714285714	7	TRUE	TRUE	TRUE	TRUE	TRUE	TRUE	TRUE
all	Non-Neuronal	3	Apoe	7	0.805082073685626	150.205254327822	4.96592366387774	2159.30287921727	0.149386269786323	0.671673526883442	8908.85714285714	7	TRUE	TRUE	TRUE	TRUE	TRUE	TRUE	TRUE
all	Non-Neuronal	4	Cst3	7	0.787177684734028	26.2303968257407	1.30201826375471	3264.73325820289	0.0707077323047699	0.771427332350397	8908.85714285714	7	TRUE	TRUE	TRUE	TRUE	TRUE	TRUE	TRUE
all	Non-Neuronal	5	Slc1a3	7	0.749015094053941	306.373715929346	17.0265558597445	1109.64025573773	0.334851880648116	0.517407310190787	8908.85714285714	7	TRUE	TRUE	TRUE	TRUE	TRUE	TRUE	TRUE
all	Non-Neuronal	6	Atp1a2	7	0.748796573589644	154.193302942075	5.86551493420034	1231.36499395444	0.179966872450286	0.548450754927072	8908.85714285714	7	TRUE	TRUE	TRUE	TRUE	TRUE	TRUE	TRUE
all	Non-Neuronal	7	Csrp1	7	0.742733103945367	80.9184381961475	9.42610313484638	381.743018299232	0.271855391573225	0.525973270445629	8908.85714285714	7	TRUE	TRUE	TRUE	TRUE	TRUE	TRUE	TRUE
all	Non-Neuronal	8	Neat1	7	0.710544160147683	101.027412311169	14.4886022417748	355.424319406003	0.297359527142454	0.440060241764532	8908.85714285714	7	TRUE	TRUE	TRUE	TRUE	TRUE	TRUE	TRUE
all	Non-Neuronal	9	Daam2	7	0.70997623269559	72.1335931977114	16.2138762844943	219.328554572438	0.31785850846208	0.43679448720207	8908.85714285714	7	TRUE	TRUE	TRUE	TRUE	TRUE	TRUE	TRUE
all	Non-Neuronal	10	Gatm	7	0.704288755311703	54.0128499817914	4.29963426089863	558.546916412703	0.160197727614575	0.477795100349385	8908.85714285714	7	TRUE	TRUE	TRUE	TRUE	TRUE	TRUE	TRUE
all	Non-Neuronal	11	Sash1	7	0.702316670590037	17.0809280873972	3.11616076582401	209.234802964778	0.131519895745805	0.492403575215414	8908.85714285714	7	TRUE	TRUE	TRUE	TRUE	TRUE	TRUE	TRUE
all	Non-Neuronal	12	Tcf7l2	7	0.699850363348947	97.9467606000947	35.8690124177374	167.914365825378	0.465558461766711	0.406291039620067	8908.85714285714	7	TRUE	TRUE	TRUE	TRUE	TRUE	TRUE	TRUE
all	Non-Neuronal	13	Dbi	7	0.699836062010507	13.4661581040118	2.35878521351292	279.074304869915	0.108387110708598	0.516626365313562	8908.85714285714	7	TRUE	TRUE	TRUE	TRUE	TRUE	TRUE	TRUE
all	Non-Neuronal	14	S100a16	7	0.692897679656372	99.811936817418	33.4273298167548	193.506238811413	0.493138966477188	0.395722580051977	8908.85714285714	7	TRUE	TRUE	TRUE	TRUE	TRUE	TRUE	TRUE
all	Non-Neuronal	15	Mfge8	7	0.692360963624789	171.260329922146	26.5026439412051	405.231243725458	0.429191809405869	0.39508272248304	8908.85714285714	7	TRUE	TRUE	TRUE	TRUE	TRUE	TRUE	TRUE
all	Non-Neuronal	16	Cd9	7	0.691439090692892	149.666130254268	30.4703806188759	311.57697900966	0.460828701123901	0.392427451043924	8908.85714285714	7	TRUE	TRUE	TRUE	TRUE	TRUE	TRUE	TRUE
all	Non-Neuronal	17	Gab1	7	0.685886044592187	60.8365039354695	16.2939373666741	164.17157558989	0.31533040947045	0.384833429940827	8908.85714285714	7	TRUE	TRUE	TRUE	TRUE	TRUE	TRUE	TRUE
all	Non-Neuronal	18	Epas1	7	0.670687648000202	91.7218263237589	30.9410838928201	136.087005310127	0.45367218550829	0.347260345407376	8908.85714285714	7	TRUE	TRUE	TRUE	TRUE	TRUE	TRUE	TRUE
all	Non-Neuronal	19	Slco1c1	7	0.670099124294358	272.322790374606	44.9196056126985	433.156264510964	0.550479319127164	0.345802558941431	8908.85714285714	7	TRUE	TRUE	TRUE	TRUE	TRUE	TRUE	TRUE
all	Non-Neuronal	20	Zfp36l1	7	0.668777629413048	98.1018733612955	70.7013771059966	114.906586191793	0.666230336473841	0.339615154338461	8908.85714285714	7	TRUE	TRUE	TRUE	TRUE	TRUE	TRUE	TRUE
all	Non-Neuronal	21	Fermt2	7	0.667421312398217	7.09342335166911	1.25548834415535	294.367779824067	0.0715695040946455	0.548284835632083	8908.85714285714	7	TRUE	TRUE	TRUE	TRUE	TRUE	TRUE	TRUE
all	Non-Neuronal	22	Itpr2	7	0.666720868732875	39.4375953386369	8.20511893165894	166.572143243902	0.213159423204724	0.364532571277852	8908.85714285714	7	TRUE	TRUE	TRUE	TRUE	TRUE	TRUE	TRUE
all	Non-Neuronal	23	S1pr1	7	0.664207432846144	194.992115522835	43.1900126711641	313.822627801054	0.57109942225131	0.335908688135644	8908.85714285714	7	TRUE	TRUE	TRUE	TRUE	TRUE	TRUE	TRUE
all	Non-Neuronal	24	Gja1	7	0.661142184756348	194.915629450065	31.146956306877	364.799138040022	0.471108159540431	0.332457592022799	8908.85714285714	7	TRUE	TRUE	TRUE	TRUE	TRUE	TRUE	TRUE
all	Non-Neuronal	25	Clic4	7	0.660969217165743	34.0550896087069	6.61223761743678	234.314116679305	0.20927105566576	0.360147938576267	8908.85714285714	7	TRUE	TRUE	TRUE	TRUE	TRUE	TRUE	TRUE
all	Non-Neuronal	26	Ndrg2	7	0.654362603493143	20.6378197736224	2.825924031208	367.936331509557	0.115117454962988	0.420780152352157	8908.85714285714	7	TRUE	TRUE	TRUE	TRUE	TRUE	TRUE	TRUE
all	Non-Neuronal	27	Prex2	7	0.651454990937119	34.477411967903	3.3302138835162	366.095019769916	0.132903965577265	0.381600648587137	8908.85714285714	7	TRUE	TRUE	TRUE	TRUE	TRUE	TRUE	TRUE
all	Non-Neuronal	28	Kank1	7	0.651001387868131	36.3895275522676	6.95428813314184	150.192004137286	0.216094590837945	0.338969110883845	8908.85714285714	7	TRUE	TRUE	TRUE	TRUE	TRUE	TRUE	TRUE
all	Non-Neuronal	29	Sparc	7	0.650518799641188	146.022252919011	17.8208934975307	287.88102207661	0.343634391718666	0.311375148912465	8908.85714285714	7	TRUE	TRUE	TRUE	TRUE	TRUE	TRUE	TRUE
all	Non-Neuronal	30	Cd63	7	0.648459931533296	17.9489875567504	5.38131962250753	111.774379036542	0.182365734095815	0.329149629114003	8908.85714285714	7	TRUE	TRUE	TRUE	TRUE	TRUE	TRUE	TRUE
all	Non-Neuronal	31	Apod	7	0.647482280621642	208.745810946661	16.4453933163596	523.153241408898	0.343981780274778	0.315769362055826	8908.85714285714	7	TRUE	TRUE	TRUE	TRUE	TRUE	TRUE	TRUE
all	Non-Neuronal	32	Gng11	7	0.645137098075619	104.799639770065	47.6891539128516	140.53359790095	0.616047698143368	0.294617807842752	8908.85714285714	7	TRUE	TRUE	TRUE	TRUE	TRUE	TRUE	TRUE
all	Non-Neuronal	33	Litaf	7	0.641269687753826	41.4089817078168	7.17281807190932	180.459417888496	0.221618709629384	0.316316866306007	8908.85714285714	7	TRUE	TRUE	TRUE	TRUE	TRUE	TRUE	TRUE
all	Non-Neuronal	34	Cobll1	7	0.640826340720929	61.1937150549115	26.5577177460769	115.386835922665	0.403419146720672	0.28834587650734	8908.85714285714	7	TRUE	TRUE	TRUE	TRUE	TRUE	TRUE	TRUE
all	Non-Neuronal	35	Gstm1	7	0.639443119036381	38.0270971752869	6.60391089720628	165.083654134558	0.187852325314634	0.31302461801205	8908.85714285714	7	TRUE	TRUE	TRUE	TRUE	TRUE	TRUE	TRUE
all	Non-Neuronal	36	Arhgap31	7	0.638393544990955	12.1089099347056	2.48674418260662	187.270259950031	0.117290955279283	0.374066731782857	8908.85714285714	7	TRUE	TRUE	TRUE	TRUE	TRUE	TRUE	TRUE
all	Non-Neuronal	37	Ppp1r14a	7	0.635391886150751	76.0973521491698	30.636049529941	113.708980449227	0.464949952788013	0.278201646560234	8908.85714285714	7	TRUE	TRUE	TRUE	TRUE	TRUE	TRUE	TRUE
all	Non-Neuronal	38	Cryab	7	0.634110752184673	15.7144572001447	2.11009690038443	533.051066165907	0.104602578521602	0.435074502314263	8908.85714285714	7	TRUE	TRUE	TRUE	TRUE	TRUE	TRUE	TRUE
all	Non-Neuronal	39	Cpq	7	0.63315850062218	26.9491918176912	5.13485071861513	170.248025171151	0.194901407710209	0.325306690884731	8908.85714285714	7	TRUE	TRUE	TRUE	TRUE	TRUE	TRUE	TRUE
all	Non-Neuronal	40	Serpine2	7	0.631968459749321	7.75321812661073	1.7042162453877	328.383042377489	0.0924043560519016	0.437080178310042	8908.85714285714	7	TRUE	TRUE	TRUE	TRUE	TRUE	TRUE	TRUE
all	Non-Neuronal	41	Id3	7	0.63091702594128	70.135611237087	12.9849392590355	247.500653670875	0.284489055567223	0.277399004324983	8908.85714285714	7	TRUE	TRUE	TRUE	TRUE	TRUE	TRUE	TRUE
all	Non-Neuronal	42	Lama2	7	0.628966768199735	14.5713538384628	2.38815303355994	208.341724299999	0.124464533461625	0.387436666835502	8908.85714285714	7	TRUE	TRUE	TRUE	TRUE	TRUE	TRUE	TRUE
all	Non-Neuronal	43	Slc38a3	7	0.623660377549567	101.696690740363	64.9650958152886	117.896820177074	0.670272838128985	0.249892464631754	8908.85714285714	7	TRUE	TRUE	TRUE	TRUE	TRUE	TRUE	TRUE
all	Non-Neuronal	44	Cnn3	7	0.622995396175246	13.7596361579379	3.41702696182922	117.083914503699	0.146248438914428	0.306807875845991	8908.85714285714	7	TRUE	TRUE	TRUE	TRUE	TRUE	TRUE	TRUE
all	Non-Neuronal	45	Cers2	7	0.622506740694846	12.3297829989455	2.19150802230261	178.594704479338	0.115008445193544	0.348119526308372	8908.85714285714	7	TRUE	TRUE	TRUE	TRUE	TRUE	TRUE	TRUE
all	Non-Neuronal	46	Pon2	7	0.6217954684948	60.8238262935209	31.3308692365506	97.7188451640699	0.4862857912896	0.250557417580333	8908.85714285714	7	TRUE	TRUE	TRUE	TRUE	TRUE	TRUE	TRUE
all	Non-Neuronal	47	Pmp22	7	0.619346352062272	56.4900542634099	18.3899038839001	105.233902973216	0.36580919051198	0.250441404462373	8908.85714285714	7	TRUE	TRUE	TRUE	TRUE	TRUE	TRUE	TRUE
all	Non-Neuronal	48	Mt2	7	0.618708369263041	44.4685952308922	7.07548424746738	166.03644194062	0.208398074076305	0.27728186661639	8908.85714285714	7	TRUE	TRUE	TRUE	TRUE	TRUE	TRUE	TRUE
all	Non-Neuronal	49	Gjb6	7	0.616914101541626	102.276005158925	39.6870038598321	150.9705825617	0.561834099100617	0.239420865650948	8908.85714285714	7	TRUE	TRUE	TRUE	TRUE	TRUE	TRUE	TRUE
all	Non-Neuronal	50	Tril	7	0.61142838096653	61.7409752987103	30.76459173054	93.0245513294448	0.485932491125786	0.228959706056224	8908.85714285714	7	TRUE	TRUE	TRUE	TRUE	TRUE	TRUE	TRUE
all	Non-Neuronal	51	Npc2	7	0.610725516995669	9.71892255084446	2.08018980809602	138.336858854744	0.11439556144561	0.344088720261935	8908.85714285714	7	TRUE	TRUE	TRUE	TRUE	TRUE	TRUE	TRUE
all	Non-Neuronal	52	Tmem100	7	0.60701972930976	55.3449872364077	36.6008273380963	77.7366900509277	0.534812674829308	0.21854442285879	8908.85714285714	7	TRUE	TRUE	TRUE	TRUE	TRUE	TRUE	TRUE
all	Non-Neuronal	53	Ccdc141	7	0.605857635565986	36.2195035963675	5.03597501196044	171.535246378732	0.174265771091789	0.248791587573246	8908.85714285714	7	TRUE	TRUE	TRUE	TRUE	TRUE	TRUE	TRUE
all	Non-Neuronal	54	Pla2g16	7	0.605088513266526	44.8158407137514	19.4617057534311	78.4514690874469	0.368514821681841	0.219313581514237	8908.85714285714	7	TRUE	TRUE	TRUE	TRUE	TRUE	TRUE	TRUE
all	Non-Neuronal	55	Unc13c	7	0.598436208017519	6.33486727350441	2.63504004582476	205.950235450613	0.115854990445049	0.285699694329522	8908.85714285714	7	TRUE	TRUE	TRUE	TRUE	TRUE	TRUE	TRUE
all	Non-Neuronal	56	Sdc4	7	0.597094429609808	45.4691242835761	44.5725221584724	59.3440386695223	0.59184885734042	0.199396102911866	8908.85714285714	7	TRUE	TRUE	TRUE	TRUE	TRUE	TRUE	TRUE
all	Non-Neuronal	57	H2-K1	7	0.597059441190907	30.9612924320502	7.92488161297449	80.7736552561005	0.221983166188393	0.220820619648951	8908.85714285714	7	TRUE	TRUE	TRUE	TRUE	TRUE	TRUE	TRUE
all	Non-Neuronal	58	Tspan15	7	0.595961762465364	30.5685054569223	8.62138153269443	84.4700018952818	0.235930949456405	0.213271376084396	8908.85714285714	7	TRUE	TRUE	TRUE	TRUE	TRUE	TRUE	TRUE
all	Non-Neuronal	59	Cdc42ep1	7	0.589146428809415	44.4253256257847	46.7194261637436	51.7210657336176	0.593122950079803	0.18048292253463	8908.85714285714	7	TRUE	TRUE	TRUE	TRUE	TRUE	TRUE	TRUE
all	Non-Neuronal	60	Tmem176b	7	0.582883614290455	28.486630360884998	11.6559816199084	80.2992705615825	0.288816869966361	0.181369447080286	8908.85714285714	7	TRUE	TRUE	TRUE	TRUE	TRUE	TRUE	TRUE
all	Non-Neuronal	61	Plxnb1	7	0.582038429929427	22.9673316957379	10.2532350283114	47.4499737768395	0.259193423342646	0.180783798030826	8908.85714285714	7	TRUE	TRUE	TRUE	TRUE	TRUE	TRUE	TRUE
all	Non-Neuronal	62	Oaf	7	0.581720150883127	51.422579908643	48.6816185009937	57.6427128469531	0.618011685193009	0.165363883524174	8908.85714285714	7	TRUE	TRUE	TRUE	TRUE	TRUE	TRUE	TRUE
all	Non-Neuronal	63	Cyp2d22	7	0.58079585555185	45.3771532792391	20.0813015687403	70.3780121663504	0.374348421426142	0.168276119069485	8908.85714285714	7	TRUE	TRUE	TRUE	TRUE	TRUE	TRUE	TRUE
all	Non-Neuronal	64	Slc9a3r1	7	0.57868556108494	42.6978770650071	23.2991267749572	62.3441479529777	0.421035582730302	0.163314155502311	8908.85714285714	7	TRUE	TRUE	TRUE	TRUE	TRUE	TRUE	TRUE
all	Non-Neuronal	65	Vcam1	7	0.572809205828461	53.7983083627846	33.1302952812491	65.377330509212	0.499474322228913	0.148686247494569	8908.85714285714	7	TRUE	TRUE	TRUE	TRUE	TRUE	TRUE	TRUE
all	Non-Neuronal	66	Cd81	6	0.802136886235406	7.02886790984494	1.28979164825335	970.645094417388	0.0765801114765398	0.780863739274547	8908.85714285714	7	FALSE	TRUE	TRUE	TRUE	TRUE	TRUE	TRUE
all	Non-Neuronal	67	Glul	6	0.790802402096003	29.5883749883702	2.44778188672941	859.994011674835	0.119541679202306	0.733761774956218	8908.85714285714	7	FALSE	TRUE	TRUE	TRUE	TRUE	TRUE	TRUE
all	Non-Neuronal	68	Nfia	6	0.762809025862065	5.32163216749978	1.5822927891183	430.551909877918	0.094161528779671	0.764861649217618	8908.85714285714	7	FALSE	TRUE	TRUE	TRUE	TRUE	TRUE	TRUE
all	Non-Neuronal	69	Hepacam	6	0.731838273125904	109.493468753098	21.8301414886185	267.87659129056	0.391205176537754	0.475081657075807	8908.85714285714	7	FALSE	TRUE	TRUE	TRUE	TRUE	TRUE	TRUE
all	Non-Neuronal	70	Plekhg1	6	0.707914519692674	46.5734532780415	14.9374585105813	190.672190954746	0.310484280243385	0.432708001528725	8908.85714285714	7	FALSE	TRUE	TRUE	TRUE	TRUE	TRUE	TRUE
all	Non-Neuronal	71	Maml2	6	0.705687467085212	18.181437108028	3.56966378001722	219.563615130082	0.140839707100778	0.477786303809958	8908.85714285714	7	TRUE	FALSE	TRUE	TRUE	TRUE	TRUE	TRUE
all	Non-Neuronal	72	Tsc22d4	6	0.701831669507496	18.9629972068075	2.68562557971815	270.099270056694	0.11906668745563	0.506911310893329	8908.85714285714	7	FALSE	TRUE	TRUE	TRUE	TRUE	TRUE	TRUE
all	Non-Neuronal	73	Tmcc3	6	0.701103155011958	18.1252694967842	3.82221673626586	230.078906815393	0.16429180548836	0.464859429400499	8908.85714285714	7	FALSE	TRUE	TRUE	TRUE	TRUE	TRUE	TRUE
all	Non-Neuronal	74	Dock1	6	0.698385712490294	17.8179984782923	3.65562113329291	189.780301871038	0.170702377714338	0.462783854837432	8908.85714285714	7	FALSE	TRUE	TRUE	TRUE	TRUE	TRUE	TRUE
all	Non-Neuronal	75	Mertk	6	0.697350403812235	136.474488432356	15.4276910615906	420.79224395868	0.321847037139064	0.409832170326267	8908.85714285714	7	FALSE	TRUE	TRUE	TRUE	TRUE	TRUE	TRUE
all	Non-Neuronal	76	Myo6	6	0.69677406824705	12.1722378931192	1.82426862793552	332.931765468902	0.0939707730824948	0.543186897204131	8908.85714285714	7	FALSE	TRUE	TRUE	TRUE	TRUE	TRUE	TRUE
all	Non-Neuronal	77	Htra1	6	0.685307322158452	31.0442723479006	3.88652517025444	517.523505816139	0.1601733937675	0.461142134464622	8908.85714285714	7	FALSE	TRUE	TRUE	TRUE	TRUE	TRUE	TRUE
all	Non-Neuronal	78	Car2	6	0.681566663019356	56.0248686194648	4.08687953145251	622.260503740875	0.163383360173581	0.435006465642525	8908.85714285714	7	FALSE	TRUE	TRUE	TRUE	TRUE	TRUE	TRUE
all	Non-Neuronal	79	Mt1	6	0.680671446053234	22.0800366907741	2.00765334381341	600.405214909292	0.0941794321430039	0.527254842656125	8908.85714285714	7	FALSE	TRUE	TRUE	TRUE	TRUE	TRUE	TRUE
all	Non-Neuronal	80	Gpr37l1	6	0.67649658259425	176.084872771021	23.2024677707772	388.211454060689	0.423305788128832	0.366781484950976	8908.85714285714	7	FALSE	TRUE	TRUE	TRUE	TRUE	TRUE	TRUE
all	Non-Neuronal	81	Rab31	6	0.675873124114989	8.72253247615088	1.76095221890492	228.648317533624	0.103543192332342	0.501876015102796	8908.85714285714	7	FALSE	TRUE	TRUE	TRUE	TRUE	TRUE	TRUE
all	Non-Neuronal	82	Prdx1	6	0.675468644005718	5.49338210587329	1.34545986055607	347.738512773965	0.0758677136279127	0.553991807250375	8908.85714285714	7	FALSE	TRUE	TRUE	TRUE	TRUE	TRUE	TRUE
all	Non-Neuronal	83	Clmn	6	0.67485808851018	36.1377516522201	5.23898852795187	212.659680877403	0.203913642881152	0.402357497024391	8908.85714285714	7	FALSE	TRUE	TRUE	TRUE	TRUE	TRUE	TRUE
all	Non-Neuronal	84	Cdh19	6	0.674854595633124	56.6230093401969	14.7870710672325	0	0.373824740478848	0.358309940744598	8908.85714285714	7	FALSE	TRUE	TRUE	TRUE	TRUE	TRUE	TRUE
all	Non-Neuronal	85	St3gal4	6	0.673810157665081	20.2848656340647	3.52692964919265	237.381362165676	0.152818442630031	0.423898640829266	8908.85714285714	7	FALSE	TRUE	TRUE	TRUE	TRUE	TRUE	TRUE
all	Non-Neuronal	86	Il18	6	0.672947385055359	31.6095203967268	5.86492266408089	210.473565614929	0.211214056623974	0.409712495281482	8908.85714285714	7	FALSE	TRUE	TRUE	TRUE	TRUE	TRUE	TRUE
all	Non-Neuronal	87	Phlpp1	6	0.671271491190741	5.85308643555614	1.05353063679418	329.206652233435	0.0719641752952511	0.558713138238938	8908.85714285714	7	FALSE	TRUE	TRUE	TRUE	TRUE	TRUE	TRUE
all	Non-Neuronal	88	Dock10	6	0.668001806277855	26.0682738383275	2.6996308005582	530.641428192268	0.133877211860498	0.435152135936229	8908.85714285714	7	FALSE	TRUE	TRUE	TRUE	TRUE	TRUE	TRUE
all	Non-Neuronal	89	Cmtm5	6	0.664470776059166	109.878852497335	39.8913118131967	170.537195313425	0.564828884292054	0.336438220535409	8908.85714285714	7	FALSE	TRUE	TRUE	TRUE	TRUE	TRUE	TRUE
all	Non-Neuronal	90	Plp1	6	0.659243411941016	254.131439687622	2.69193793612789	4914.11231302326	0.12570835462739	0.426897282025069	8908.85714285714	7	FALSE	TRUE	TRUE	TRUE	TRUE	TRUE	TRUE
all	Non-Neuronal	91	Bcan	6	0.658134371604431	31.8733566897217	3.74261841918957	349.553662771496	0.151584113228482	0.391195868926977	8908.85714285714	7	FALSE	TRUE	TRUE	TRUE	TRUE	TRUE	TRUE
all	Non-Neuronal	92	St6gal1	6	0.655696059857851	8.65665272178906	2.17268335607243	134.511411127176	0.110713309537028	0.429116205573795	8908.85714285714	7	TRUE	FALSE	TRUE	TRUE	TRUE	TRUE	TRUE
all	Non-Neuronal	93	Ptprz1	6	0.654937289971888	24.3845181432231	3.12781297693968	685.701331747618	0.136401799809226	0.402881345211893	8908.85714285714	7	FALSE	TRUE	TRUE	TRUE	TRUE	TRUE	TRUE
all	Non-Neuronal	94	Olig1	6	0.65355891918043	95.1712345555889	19.5218579811047	216.759050446066	0.391819174029003	0.320043978676955	8908.85714285714	7	FALSE	TRUE	TRUE	TRUE	TRUE	TRUE	TRUE
all	Non-Neuronal	95	Pdlim5	6	0.648567126324289	35.5051879243421	10.7808582529322	111.465891126219	0.249813198707367	0.315496068620164	8908.85714285714	7	TRUE	FALSE	TRUE	TRUE	TRUE	TRUE	TRUE
all	Non-Neuronal	96	Mag	6	0.648511602437716	165.820080942437	16.7479202048477	456.955369661224	0.370000876062799	0.310416906418546	8908.85714285714	7	FALSE	TRUE	TRUE	TRUE	TRUE	TRUE	TRUE
all	Non-Neuronal	97	Fnbp1	6	0.648028431096248	5.59288629609484	0.955553020798743	454.931925331444	0.0634144968405802	0.614949429338421	8908.85714285714	7	FALSE	TRUE	TRUE	TRUE	TRUE	TRUE	TRUE
all	Non-Neuronal	98	Frmd4b	6	0.647804818725994	9.05054699040558	2.33538682845348	192.151002686392	0.1247019491009	0.402945421419111	8908.85714285714	7	FALSE	TRUE	TRUE	TRUE	TRUE	TRUE	TRUE
all	Non-Neuronal	99	Pllp	6	0.645540396035246	61.8845480120489	12.6426426344844	190.039132453932	0.314671517488243	0.31619802017474	8908.85714285714	7	FALSE	TRUE	TRUE	TRUE	TRUE	TRUE	TRUE
all	Non-Neuronal	100	Prr5l	6	0.645413952495248	187.906184743286	30.6033587544538	334.996404116864	0.447383279611485	0.298186542755354	8908.85714285714	7	FALSE	TRUE	TRUE	TRUE	TRUE	TRUE	TRUE
all	Non-Neuronal	101	Mal	6	0.645354334727124	195.50744359676	18.1210506445594	599.803816710753	0.362366433322207	0.308346050867715	8908.85714285714	7	FALSE	TRUE	TRUE	TRUE	TRUE	TRUE	TRUE
all	Non-Neuronal	102	Gjc3	6	0.645316555008692	155.185332368533	41.4771786028826	217.538674202205	0.557473981120242	0.294742942965812	8908.85714285714	7	FALSE	TRUE	TRUE	TRUE	TRUE	TRUE	TRUE
all	Non-Neuronal	103	Tns3	6	0.644780202114584	42.8226344214362	12.1209712817341	109.761233694642	0.275334880063678	0.304708863934958	8908.85714285714	7	FALSE	TRUE	TRUE	TRUE	TRUE	TRUE	TRUE
all	Non-Neuronal	104	Kcnj10	6	0.64414618616749	68.4202560598799	27.1247549527896	110.314522970785	0.445891743386462	0.295359817031139	8908.85714285714	7	FALSE	TRUE	TRUE	TRUE	TRUE	TRUE	TRUE
all	Non-Neuronal	105	F3	6	0.643657061753971	71.6544806569747	8.09457650245147	342.490597732538	0.238937400966486	0.322062166312718	8908.85714285714	7	FALSE	TRUE	TRUE	TRUE	TRUE	TRUE	TRUE
all	Non-Neuronal	106	Cldn11	6	0.641361666466565	115.186386175671	14.1311317893819	339.045438012508	0.306301714340524	0.298390241269179	8908.85714285714	7	FALSE	TRUE	TRUE	TRUE	TRUE	TRUE	TRUE
all	Non-Neuronal	107	Ptgds	6	0.640654055999327	225.803058346475	6.16450449256459	1411.95779557859	0.213529695405863	0.354868363259731	8908.85714285714	7	FALSE	TRUE	TRUE	TRUE	TRUE	TRUE	TRUE
all	Non-Neuronal	108	Bcas1	6	0.640260775239607	112.792193670794	21.0743087350276	236.289475971633	0.404382909955948	0.289707491860268	8908.85714285714	7	FALSE	TRUE	TRUE	TRUE	TRUE	TRUE	TRUE
all	Non-Neuronal	109	Chd7	6	0.638767153018683	14.0172159705087	3.38237095939196	117.451912307655	0.155445464122738	0.340349020096302	8908.85714285714	7	FALSE	TRUE	TRUE	TRUE	TRUE	TRUE	TRUE
all	Non-Neuronal	110	Ntsr2	6	0.638526594234564	77.1585370098368	7.41651311955489	365.026700788982	0.22567469175371	0.321559554635932	8908.85714285714	7	FALSE	TRUE	TRUE	TRUE	TRUE	TRUE	TRUE
all	Non-Neuronal	111	Gramd3	6	0.637426061373412	62.6161096943652	16.5439358004807	126.555275432122	0.33869286576096	0.289726527731779	8908.85714285714	7	FALSE	TRUE	TRUE	TRUE	TRUE	TRUE	TRUE
all	Non-Neuronal	112	Mog	6	0.637059740244753	162.492959932649	9.33463667485834	452.809638074902	0.269684399876766	0.29604390276926	8908.85714285714	7	FALSE	TRUE	TRUE	TRUE	TRUE	TRUE	TRUE
all	Non-Neuronal	113	Appl2	6	0.63688477987592	15.456840432957	2.75340448893585	193.18016832539	0.126916980212979	0.383395307085501	8908.85714285714	7	FALSE	TRUE	TRUE	TRUE	TRUE	TRUE	TRUE
all	Non-Neuronal	114	Ttyh2	6	0.636559357749046	32.9150027238762	8.01651977182092	116.3032683922	0.227639527668796	0.300654473485074	8908.85714285714	7	FALSE	TRUE	TRUE	TRUE	TRUE	TRUE	TRUE
all	Non-Neuronal	115	Sox10	6	0.635263737618028	94.896617807855	43.4316984706654	126.772221017957	0.556156649859334	0.273985019779103	8908.85714285714	7	FALSE	TRUE	TRUE	TRUE	TRUE	TRUE	TRUE
all	Non-Neuronal	116	Fa2h	6	0.634005464136387	98.0360142034481	20.3163834544681	189.997912765463	0.378337296259742	0.27616524694643	8908.85714285714	7	FALSE	TRUE	TRUE	TRUE	TRUE	TRUE	TRUE
all	Non-Neuronal	117	S100a1	6	0.632156798492489	26.2403448068051	6.58929030563546	104.695625660191	0.194370771236625	0.3023564296005	8908.85714285714	7	TRUE	TRUE	TRUE	TRUE	TRUE	TRUE	FALSE
all	Non-Neuronal	118	Gpc5	6	0.631307464262366	45.8973026807029	2.14210970450995	1189.99588535987	0.105813750771335	0.399183047362362	8908.85714285714	7	FALSE	TRUE	TRUE	TRUE	TRUE	TRUE	TRUE
all	Non-Neuronal	119	Pla2g7	6	0.629385595163322	56.0578182474696	7.43089780435172	303.121806209937	0.222522992541511	0.299719815139749	8908.85714285714	7	FALSE	TRUE	TRUE	TRUE	TRUE	TRUE	TRUE
all	Non-Neuronal	120	Ugt8a	6	0.62924054197732	58.176867433681	5.57959120544835	278.365689093616	0.202682983978795	0.294877319137069	8908.85714285714	7	FALSE	TRUE	TRUE	TRUE	TRUE	TRUE	TRUE
all	Non-Neuronal	121	Cnp	6	0.628165333222115	62.9703676326081	2.89211565197914	644.01665244803	0.133861895196988	0.360342650318579	8908.85714285714	7	FALSE	TRUE	TRUE	TRUE	TRUE	TRUE	TRUE
all	Non-Neuronal	122	Aspa	6	0.62805764902059	127.880548140206	18.6556224608225	254.389509845833	0.358907615670623	0.265425459596484	8908.85714285714	7	FALSE	TRUE	TRUE	TRUE	TRUE	TRUE	TRUE
all	Non-Neuronal	123	St18	6	0.626606503163109	65.6990881492491	8.57747223975689	218.890675906928	0.267132978856324	0.277762252678122	8908.85714285714	7	FALSE	TRUE	TRUE	TRUE	TRUE	TRUE	TRUE
all	Non-Neuronal	124	Wipf1	6	0.626263851257864	14.2331778597932	4.91070470762038	51.9054741301597	0.180051510376516	0.288605930162989	8908.85714285714	7	FALSE	TRUE	TRUE	TRUE	TRUE	TRUE	TRUE
all	Non-Neuronal	125	Slc7a10	6	0.62237890343509	116.034701824451	22.4262194948868	189.909322074085	0.437922070655563	0.256390366636877	8908.85714285714	7	FALSE	TRUE	TRUE	TRUE	TRUE	TRUE	TRUE
all	Non-Neuronal	126	Pde8a	6	0.621815456849343	39.2604950891424	7.64330132523008	118.703475666579	0.218869554053236	0.267884341030583	8908.85714285714	7	FALSE	TRUE	TRUE	TRUE	TRUE	TRUE	TRUE
all	Non-Neuronal	127	Scd2	6	0.621787256950965	8.12492006231402	1.16898367009818	554.167790574533	0.0765055709540877	0.531364875674495	8908.85714285714	7	FALSE	TRUE	TRUE	TRUE	TRUE	TRUE	TRUE
all	Non-Neuronal	128	Megf10	6	0.62106637117322006	14.6019668317117	6.01557106831444	56.3514327104898	0.221517323859254	0.272543832695844	8908.85714285714	7	FALSE	TRUE	TRUE	TRUE	TRUE	TRUE	TRUE
all	Non-Neuronal	129	Phka1	6	0.618511154546116	15.3412339508926	2.79993204361704	172.529925613483	0.133897177700515	0.315044266472451	8908.85714285714	7	FALSE	TRUE	TRUE	TRUE	TRUE	TRUE	TRUE
all	Non-Neuronal	130	Sat1	6	0.618323856895275	9.69309600032343	1.61949394289072	265.093957232936	0.097257135851891	0.446651521670452	8908.85714285714	7	FALSE	TRUE	TRUE	TRUE	TRUE	TRUE	TRUE
all	Non-Neuronal	131	Acsbg1	6	0.618271577244034	77.1038487663939	15.7329309059857	177.249380414996	0.332016491488655	0.249231835629412	8908.85714285714	7	FALSE	TRUE	TRUE	TRUE	TRUE	TRUE	TRUE
all	Non-Neuronal	132	Gprc5b	6	0.618020966913289	14.5063683606524	4.1910238650772	97.0181190213728	0.169664690839113	0.284179146830688	8908.85714285714	7	FALSE	TRUE	TRUE	TRUE	TRUE	TRUE	TRUE
all	Non-Neuronal	133	Slc15a2	6	0.616919377890147	18.0422189080679	3.53329708351075	148.014740913696	0.147425437540863	0.296968552744445	8908.85714285714	7	FALSE	TRUE	TRUE	TRUE	TRUE	TRUE	TRUE
all	Non-Neuronal	134	Rhog	6	0.614415168155102	34.3515239492051	7.65824800331908	92.5930808315795	0.222989051618519	0.252447934344073	8908.85714285714	7	TRUE	TRUE	TRUE	TRUE	TRUE	TRUE	FALSE
all	Non-Neuronal	135	Rapgef3	6	0.613189214463247	20.9451411295546	7.84060547996313	101.606457415038	0.226154341516107	0.25495130856068	8908.85714285714	7	FALSE	TRUE	TRUE	TRUE	TRUE	TRUE	TRUE
all	Non-Neuronal	136	Sparcl1	6	0.612910161492092	4.61736264688654	0.92164555093724	953.05064703266	0.054333180229003	0.595505895522638	8908.85714285714	7	TRUE	FALSE	TRUE	TRUE	TRUE	TRUE	TRUE
all	Non-Neuronal	137	Timp3	6	0.611568226992327	11.8160413251491	2.73000354652229	153.435824862169	0.0967323682763247	0.315632088309223	8908.85714285714	7	TRUE	TRUE	TRUE	TRUE	TRUE	TRUE	FALSE
all	Non-Neuronal	138	Fam107a	6	0.610272640675596	52.6127460462644	14.3634214309748	131.170956667132	0.322829464033979	0.235920092179336	8908.85714285714	7	FALSE	TRUE	TRUE	TRUE	TRUE	TRUE	TRUE
all	Non-Neuronal	139	Ndrg1	6	0.610191722484169	48.487418950988	9.92872933099421	154.926111606285	0.272253799922123	0.244378492028531	8908.85714285714	7	FALSE	TRUE	TRUE	TRUE	TRUE	TRUE	TRUE
all	Non-Neuronal	140	Prdm16	6	0.608639204975153	37.7005608798153	9.25364799597015	106.930973768787	0.273394715450394	0.243061350770608	8908.85714285714	7	FALSE	TRUE	TRUE	TRUE	TRUE	TRUE	TRUE
all	Non-Neuronal	141	Rrbp1	6	0.608549862509624	6.12020007410509	1.26875243178543	147.43764843315	0.0807327164004235	0.417679176492741	8908.85714285714	7	TRUE	TRUE	TRUE	FALSE	TRUE	TRUE	TRUE
all	Non-Neuronal	142	Slc39a12	6	0.608363012652732	62.6120078733582	9.61400706060056	164.102659885661	0.267133151872804	0.237386037437546	8908.85714285714	7	FALSE	TRUE	TRUE	TRUE	TRUE	TRUE	TRUE
all	Non-Neuronal	143	Itgb5	6	0.608156224612701	70.6325403426379	14.407066429389	142.968301777686	0.306875446626213	0.226683482522072	8908.85714285714	7	TRUE	TRUE	TRUE	FALSE	TRUE	TRUE	TRUE
all	Non-Neuronal	144	Sept4	6	0.607906524460612	7.80526196002647	0.962828018330103	577.533311094896	0.0621205644719359	0.483955402910292	8908.85714285714	7	TRUE	FALSE	TRUE	TRUE	TRUE	TRUE	TRUE
all	Non-Neuronal	145	1700047M11Rik	6	0.607693065285494	65.9286217667871	49.747863710292	79.3384621413227	0.590625660109429	0.217931899044314	8908.85714285714	7	FALSE	TRUE	TRUE	TRUE	TRUE	TRUE	TRUE
all	Non-Neuronal	146	S100a13	6	0.607350803937442	29.8758797510384	11.4107579881659	57.4734825149107	0.282221429095771	0.23029234916233501	8908.85714285714	7	TRUE	TRUE	TRUE	TRUE	TRUE	TRUE	FALSE
all	Non-Neuronal	147	Atp1b2	6	0.606993376181109	7.85872604318648	1.68873379679627	270.891613832275	0.0958017911557169	0.417592157674822	8908.85714285714	7	TRUE	TRUE	TRUE	TRUE	TRUE	FALSE	TRUE
all	Non-Neuronal	148	Phldb1	6	0.606815642410842	15.3607998849288	2.5297010398295	112.562707100754	0.128762762429567	0.301382132744291	8908.85714285714	7	FALSE	TRUE	TRUE	TRUE	TRUE	TRUE	TRUE
all	Non-Neuronal	149	Rasgrp3	6	0.606416479880853	56.4690184593364	12.3212700330925	117.092346180826	0.280002872186782	0.226267627304221	8908.85714285714	7	TRUE	TRUE	TRUE	FALSE	TRUE	TRUE	TRUE
all	Non-Neuronal	150	Fgfr3	6	0.606018314288913	56.1520712553492	13.2794242790836	120.154492491058	0.31233808878107	0.22843070974812	8908.85714285714	7	FALSE	TRUE	TRUE	TRUE	TRUE	TRUE	TRUE
all	Non-Neuronal	151	Tspan2	6	0.605971753169309	34.0377503486999	4.01311893102187	311.364348101952	0.176982420841453	0.285858950113909	8908.85714285714	7	FALSE	TRUE	TRUE	TRUE	TRUE	TRUE	TRUE
all	Non-Neuronal	152	Gli3	6	0.605749786956809	61.5203595820413	21.6241952526841	100.762889790621	0.379733589210963	0.218775475952482	8908.85714285714	7	FALSE	TRUE	TRUE	TRUE	TRUE	TRUE	TRUE
all	Non-Neuronal	153	Mobp	6	0.60534187699617	55.8927804125428	2.63677651326341	605.437278920352	0.140625014153222	0.304115921710338	8908.85714285714	7	FALSE	TRUE	TRUE	TRUE	TRUE	TRUE	TRUE
all	Non-Neuronal	154	Phkg1	6	0.604923331210958	28.6248056250096	3.85144190109241	165.461580201297	0.189067135515416	0.26680433464174	8908.85714285714	7	FALSE	TRUE	TRUE	TRUE	TRUE	TRUE	TRUE
all	Non-Neuronal	155	Gsn	6	0.604625645563829	27.1953553112225	4.13044141129544	161.827550185425	0.15497482484825	0.268300048885078	8908.85714285714	7	FALSE	TRUE	TRUE	TRUE	TRUE	TRUE	TRUE
all	Non-Neuronal	156	Opalin	6	0.604163113659552	117.691962556313	24.7782872010735	195.902675494285	0.463764171031614	0.215439353529225	8908.85714285714	7	FALSE	TRUE	TRUE	TRUE	TRUE	TRUE	TRUE
all	Non-Neuronal	157	Luzp2	6	0.60385744627504	7.73104541195624	1.07206406091626	1047.54543119113	0.0698298230601736	0.464094138298656	8908.85714285714	7	FALSE	TRUE	TRUE	TRUE	TRUE	TRUE	TRUE
all	Non-Neuronal	158	Pdgfrb	6	0.603227907606255	47.6719700853442	13.0768122354539	84.1092330955997	0.277577227537513	0.216164849850535	8908.85714285714	7	TRUE	FALSE	TRUE	TRUE	TRUE	TRUE	TRUE
all	Non-Neuronal	159	Aldoc	6	0.602120665173583	18.3783060423242	2.1158462294596	472.991531299692	0.0942577454826636	0.373669016341012	8908.85714285714	7	FALSE	TRUE	TRUE	TRUE	TRUE	TRUE	TRUE
all	Non-Neuronal	160	Gm16168	6	0.602034653871936	15.3171081926691	3.63130826211727	75.2239025888316	0.147514178743896	0.262275807448053	8908.85714285714	7	FALSE	TRUE	TRUE	TRUE	TRUE	TRUE	TRUE
all	Non-Neuronal	161	Tmbim1	6	0.601929176185255	10.2086261335572	1.66166189515475	152.908993957582	0.0895029497238952	0.34373002751206	8908.85714285714	7	FALSE	TRUE	TRUE	TRUE	TRUE	TRUE	TRUE
all	Non-Neuronal	162	Serpinh1	6	0.60070804621408	47.4477771931025	55.3557388517331	50.9991115765783	0.673528282903807	0.202854834256834	8908.85714285714	7	TRUE	FALSE	TRUE	TRUE	TRUE	TRUE	TRUE
all	Non-Neuronal	163	Ermn	6	0.599976106151219	85.8191887301799	16.4141166985941	177.207982986649	0.412672935296337	0.210851186854486	8908.85714285714	7	FALSE	TRUE	TRUE	TRUE	TRUE	TRUE	TRUE
all	Non-Neuronal	164	Zfhx3	6	0.599886400884971	18.9068401507014	2.09658179775553	190.300821109631	0.112976377457077	0.292408713910185	8908.85714285714	7	TRUE	TRUE	TRUE	FALSE	TRUE	TRUE	TRUE
all	Non-Neuronal	165	Wwtr1	6	0.599662407995887	23.9374761240086	6.21550240511535	75.1841250711694	0.184900032080594	0.223160267589151	8908.85714285714	7	TRUE	FALSE	TRUE	TRUE	TRUE	TRUE	TRUE
all	Non-Neuronal	166	Grin2c	6	0.59930111453227	79.317147036911	37.6166070902476	105.10831694244	0.536496016776235	0.202628818536117	8908.85714285714	7	FALSE	TRUE	TRUE	TRUE	TRUE	TRUE	TRUE
all	Non-Neuronal	167	Ppfibp2	6	0.599165165118198	13.9405102021189	3.17039275568968	97.3560956774068	0.147594155018436	0.268340064855358	8908.85714285714	7	FALSE	TRUE	TRUE	TRUE	TRUE	TRUE	TRUE
all	Non-Neuronal	168	Tnfaip6	6	0.598707191669282	21.4959491666698	6.18897566117721	121.928922677249	0.22003356035902	0.228356704534012	8908.85714285714	7	FALSE	TRUE	TRUE	TRUE	TRUE	TRUE	TRUE
all	Non-Neuronal	169	Irak2	6	0.598506382964389	12.6212120723051	2.33967118342846	140.73926195016	0.12477856789095	0.302880639897732	8908.85714285714	7	FALSE	TRUE	TRUE	TRUE	TRUE	TRUE	TRUE
all	Non-Neuronal	170	Lrp4	6	0.598489878482273	20.7905589250457	4.77075904872911	71.2879182465418	0.182518422727484	0.234444830906577	8908.85714285714	7	FALSE	TRUE	TRUE	TRUE	TRUE	TRUE	TRUE
all	Non-Neuronal	171	Gltp	6	0.598235905956176	19.0548687898625	3.68435291769186	91.7915173875654	0.147026073047257	0.245856086487918	8908.85714285714	7	TRUE	TRUE	TRUE	TRUE	TRUE	TRUE	FALSE
all	Non-Neuronal	172	Arhgef10	6	0.597907723851867	18.6910928995501	3.34089958225697	96.9222662013025	0.145733746281222	0.249953812823476	8908.85714285714	7	FALSE	TRUE	TRUE	TRUE	TRUE	TRUE	TRUE
all	Non-Neuronal	173	Sec14l5	6	0.597781090512507	54.7048424573872	19.3416697048155	80.4838512372451	0.403657980274856	0.20230543105762	8908.85714285714	7	FALSE	TRUE	TRUE	TRUE	TRUE	TRUE	TRUE
all	Non-Neuronal	174	Cpm	6	0.59639125249629	18.0905343077109	3.61292058667237	77.9466298559784	0.163074516005279	0.248774325583121	8908.85714285714	7	TRUE	TRUE	TRUE	FALSE	TRUE	TRUE	TRUE
all	Non-Neuronal	175	Olfml1	6	0.593711930779633	60.9702053972939	32.5429392942191	83.0553660163501	0.48015119770921	0.192160883377598	8908.85714285714	7	FALSE	TRUE	TRUE	TRUE	TRUE	TRUE	TRUE
all	Non-Neuronal	176	Prdx6	6	0.59323028422305	11.0660573158089	1.36435288735992	379.846525409013	0.0738893172103155	0.42162664102963	8908.85714285714	7	FALSE	TRUE	TRUE	TRUE	TRUE	TRUE	TRUE
all	Non-Neuronal	177	C030029H02Rik	6	0.592770196540925	75.5325158277057	17.3574955801221	110.849084432587	0.401936403502988	0.196129973451105	8908.85714285714	7	FALSE	TRUE	TRUE	TRUE	TRUE	TRUE	TRUE
all	Non-Neuronal	178	Scrg1	6	0.592705769920638	35.5248809176256	19.1654193774034	76.2703452167286	0.391280426500185	0.195585735900222	8908.85714285714	7	FALSE	TRUE	TRUE	TRUE	TRUE	TRUE	TRUE
all	Non-Neuronal	179	Metrn	6	0.591798508157945	26.396862644767	14.318587783725	45.0123939608048	0.33081205061697	0.196668354820985	8908.85714285714	7	TRUE	FALSE	TRUE	TRUE	TRUE	TRUE	TRUE
all	Non-Neuronal	180	Elovl5	6	0.591267948277515	8.50723371662987	1.91742947242684	137.57390155572	0.103561680244772	0.314927708308314	8908.85714285714	7	FALSE	TRUE	TRUE	TRUE	TRUE	TRUE	TRUE
all	Non-Neuronal	181	Phgdh	6	0.591215120010863	25.4457520806203	9.86725436889134	74.5726416076309	0.282650179165618	0.209530313124185	8908.85714285714	7	FALSE	TRUE	TRUE	TRUE	TRUE	TRUE	TRUE
all	Non-Neuronal	182	Gpr37	6	0.591176475281972	39.1436560313259	7.81244327040525	105.156072209134	0.278310453614161	0.205425539367349	8908.85714285714	7	FALSE	TRUE	TRUE	TRUE	TRUE	TRUE	TRUE
all	Non-Neuronal	183	Ednrb	6	0.59105462116511	54.2872661609333	26.8081516613821	76.0924462300515	0.455114932870783	0.187508346189425	8908.85714285714	7	FALSE	TRUE	TRUE	TRUE	TRUE	TRUE	TRUE
all	Non-Neuronal	184	Tcn2	6	0.590753035978477	41.6734240897976	18.7468317381682	66.7890072186754	0.359601241277421	0.187939975974973	8908.85714285714	7	TRUE	TRUE	TRUE	TRUE	TRUE	TRUE	FALSE
all	Non-Neuronal	185	Dbx2	6	0.589972638246109	49.5147235647296	14.952243028565	94.350556070375	0.338594776437504	0.192158688868512	8908.85714285714	7	FALSE	TRUE	TRUE	TRUE	TRUE	TRUE	TRUE
all	Non-Neuronal	186	Il33	6	0.589201395402005	27.5866273576214	4.56555956317159	144.675053118995	0.213143750569758	0.21777646321058	8908.85714285714	7	FALSE	TRUE	TRUE	TRUE	TRUE	TRUE	TRUE
all	Non-Neuronal	187	Pbxip1	6	0.58900664663782	43.1410701347336	18.5347129236784	66.9690746758706	0.363112335992836	0.186817687240686	8908.85714285714	7	FALSE	TRUE	TRUE	TRUE	TRUE	TRUE	TRUE
all	Non-Neuronal	188	Plekhg3	6	0.587883901863763	23.8664390606841	7.65346285572928	56.7341684734228	0.230003813871062	0.194410371855075	8908.85714285714	7	TRUE	TRUE	TRUE	FALSE	TRUE	TRUE	TRUE
all	Non-Neuronal	189	Msmo1	6	0.587880100642545	5.92316755726003	1.19641759762935	348.499258568161	0.0737309818019727	0.452300745868826	8908.85714285714	7	FALSE	TRUE	TRUE	TRUE	TRUE	TRUE	TRUE
all	Non-Neuronal	190	Myrf	6	0.587650902203186	39.2630656530127	14.5603245939474	62.2032212705196	0.329964542136029	0.183825438431102	8908.85714285714	7	FALSE	TRUE	TRUE	TRUE	TRUE	TRUE	TRUE
all	Non-Neuronal	191	Rgcc	6	0.587485920831524	14.444504699345	2.80127641258602	118.098039852422	0.130003450317981	0.24714979166104	8908.85714285714	7	TRUE	FALSE	TRUE	TRUE	TRUE	TRUE	TRUE
all	Non-Neuronal	192	Plod1	6	0.587424070979527	20.2176626810844	6.2056129411458	64.3250543307672	0.200079181411922	0.202727244331861	8908.85714285714	7	FALSE	TRUE	TRUE	TRUE	TRUE	TRUE	TRUE
all	Non-Neuronal	193	Plekhb1	6	0.587354515304518	18.6467977652473	4.3739996245029	113.873128156738	0.180524770659764	0.233904251440278	8908.85714285714	7	FALSE	TRUE	TRUE	TRUE	TRUE	TRUE	TRUE
all	Non-Neuronal	194	Olig2	6	0.587318819317224	51.4320723038078	38.0048498569306	63.091025528238	0.556550469999348	0.177720926088373	8908.85714285714	7	FALSE	TRUE	TRUE	TRUE	TRUE	TRUE	TRUE
all	Non-Neuronal	195	Nwd1	6	0.587157650721877	19.2161737911853	3.1664234818214	159.622930893074	0.160746686407744	0.240239458204191	8908.85714285714	7	FALSE	TRUE	TRUE	TRUE	TRUE	TRUE	TRUE
all	Non-Neuronal	196	Ikzf2	6	0.586551370578934	6.48030520916597	2.42305615465711	53.8613553517175	0.127424646782547	0.25718845797633	8908.85714285714	7	FALSE	TRUE	TRUE	TRUE	TRUE	TRUE	TRUE
all	Non-Neuronal	197	Btbd17	6	0.585741810773928	49.9250851122209	10.2054015443122	110.914947311108	0.296885588930503	0.19374149918793	8908.85714285714	7	FALSE	TRUE	TRUE	TRUE	TRUE	TRUE	TRUE
all	Non-Neuronal	198	Adap2	6	0.585339639406887	69.0415844173997	32.7935521940368	77.8246685207854	0.500449511640248	0.173005244340605	8908.85714285714	7	TRUE	TRUE	TRUE	FALSE	TRUE	TRUE	TRUE
all	Non-Neuronal	199	Tmem63a	6	0.584998225173569	56.1187212762431	41.3900127389093	63.7123025050325	0.550537907397961	0.172467992561964	8908.85714285714	7	FALSE	TRUE	TRUE	TRUE	TRUE	TRUE	TRUE
all	Non-Neuronal	200	Wscd1	6	0.584620557957893	8.55188800960697	2.54409915015203	108.6375255081	0.135336358018865	0.272355282704814	8908.85714285714	7	FALSE	TRUE	TRUE	TRUE	TRUE	TRUE	TRUE
